# Supplementary material for: 8-Hy­droxy-2-methyl­quinolinium tetra­chlorido(pyridine-2-carboxyl­ato-κ2 N,O)stannate(IV)
Source: Acta Crystallogr Sect E Struct Rep Online. 2011 Jan 22;67(Pt 2):m240. doi: 10.1107/S1600536811001942 (PMC3051689; doi:10.1107/S1600536811001942)
Supplement: Supplementary file 2 [file e-67-0m240-Isup2.hkl]

# 
# h,k,l, Fc-squared, Fo-squared, sigma(Fo-squared) and status flag 
# 
data_I
_shelx_title '  P21/c' 
_shelx_refln_list_code          4 
_shelx_F_calc_maximum      299.43 
_exptl_crystal_F_000      1064.00 
_reflns_d_resolution_high  0.7698 
 
loop_ 
 _symmetry_equiv_pos_as_xyz 
 'x, y, z' 
 '-x, y+1/2, -z+1/2' 
 '-x, -y, -z' 
 'x, -y-1/2, z-1/2' 
 
_cell_length_a    11.5188 
_cell_length_b    11.1971 
_cell_length_c    15.0257 
_cell_angle_alpha  90.000 
_cell_angle_beta   94.563 
_cell_angle_gamma  90.000 
 
_shelx_F_squared_multiplier     1.000 
 
loop_ 
 _refln_index_h 
 _refln_index_k 
 _refln_index_l 
 _refln_F_squared_calc 
 _refln_F_squared_meas 
 _refln_F_squared_sigma 
 _refln_observed_status 
   2   0   0    60036.84    55930.14    428.16 o 
   3   0   0       83.93       74.75     20.20 o 
   4   0   0     2822.70     2599.85    130.32 o 
   5   0   0      237.14      318.21     52.85 o 
   6   0   0     9172.67     8698.88    295.22 o 
   7   0   0    17160.31    17668.85    456.16 o 
   8   0   0     3619.74     3290.91    256.30 o 
   9   0   0     2035.47     1921.52    174.36 o 
  10   0   0    15176.18    14793.33    513.76 o 
  11   0   0     2221.19     2252.17    153.74 o 
  12   0   0     2188.05     2153.87    213.46 o 
  13   0   0     9165.66     9250.50    297.68 o 
  14   0   0      150.60      149.70     54.66 o 
   1   1   0      369.05      416.80     27.13 o 
   2   1   0     2143.50     2109.49     56.00 o 
   3   1   0     3476.93     3415.49     84.70 o 
   4   1   0        9.64       27.56      8.62 o 
   5   1   0      126.45      132.11     19.71 o 
   6   1   0     4306.04     4278.93    107.83 o 
   7   1   0     1748.80     1788.58     76.08 o 
   8   1   0      450.71      439.82     33.03 o 
   9   1   0     1129.77     1184.92     71.09 o 
  10   1   0     4319.56     4308.40    144.42 o 
  11   1   0        0.63       24.26     18.96 o 
  12   1   0     2958.45     2958.58    133.74 o 
  13   1   0        0.74      -16.46     18.86 o 
  14   1   0        4.27       20.58     27.12 o 
   0   2   0    25263.00    23956.16    272.97 o 
   1   2   0      504.40      529.00     30.32 o 
   2   2   0    83971.75    79321.70    413.77 o 
   3   2   0     5327.33     5513.40     66.25 o 
   4   2   0    27013.02    26242.44    185.48 o 
   5   2   0     5456.33     5595.50     96.23 o 
   6   2   0    19139.98    18991.59    219.83 o 
   7   2   0    12323.65    12473.08    351.76 o 
   8   2   0     3903.24     3940.99     96.56 o 
   9   2   0     1400.97     1339.92     74.14 o 
  10   2   0     1641.75     1576.94     85.59 o 
  11   2   0      643.95      579.39     65.60 o 
  12   2   0     3814.56     3849.14    172.99 o 
  13   2   0     1352.97     1285.79    105.38 o 
  14   2   0      557.80      572.83     84.28 o 
   1   3   0      965.30      799.33     42.35 o 
   2   3   0    12745.50    12977.65    117.70 o 
   3   3   0     4748.88     4306.89     74.94 o 
   4   3   0       62.37      147.22     18.63 o 
   5   3   0    22616.84    22955.27    215.73 o 
   6   3   0      423.96      460.09     58.14 o 
   7   3   0     4567.72     4632.78    135.17 o 
   8   3   0     1322.46     1313.94     66.88 o 
   9   3   0     1710.81     1715.00     94.74 o 
  10   3   0     2014.16     2117.35    119.10 o 
  11   3   0      271.34      357.12     50.08 o 
  12   3   0      412.35      420.39     88.55 o 
  13   3   0     3107.55     3117.06    279.24 o 
  14   3   0     2275.58     2016.04    235.52 o 
   0   4   0     2757.11     2603.77    128.80 o 
   1   4   0     6925.62     6771.11    119.41 o 
   2   4   0       34.94       43.95     10.05 o 
   3   4   0     2535.90     2499.27     52.40 o 
   4   4   0    10098.27    10530.79    119.52 o 
   5   4   0     1510.06     1733.45     53.58 o 
   6   4   0    10038.45    10229.13    186.77 o 
   7   4   0       69.13       81.34     19.88 o 
   8   4   0     1882.34     1974.51     80.72 o 
   9   4   0      196.19      168.60     30.40 o 
  10   4   0     1266.77     1377.42     87.14 o 
  11   4   0     1329.67     1339.86     91.20 o 
  12   4   0      167.70      170.50     64.64 o 
  13   4   0      245.60      122.55     57.26 o 
  14   4   0       32.40      113.33     55.14 o 
   1   5   0    11874.66    11298.86    172.94 o 
   2   5   0     2179.68     2136.64     69.80 o 
   3   5   0    21486.06    21621.77    228.71 o 
   4   5   0    12923.17    13375.57    147.87 o 
   5   5   0      105.00      110.86     13.48 o 
   6   5   0     1942.04     1994.49     58.77 o 
   7   5   0    15498.93     4556.95   7908.20 o 
   8   5   0      196.23      156.65     27.65 o 
   9   5   0    18982.29    19386.73    561.08 o 
  10   5   0     1343.13     1633.44    176.53 o 
  11   5   0     2843.22     3049.43    251.66 o 
  12   5   0      105.31      113.77     59.52 o 
  13   5   0      586.92      783.74    139.37 o 
  14   5   0     1621.60     1475.99    204.27 o 
   0   6   0        3.43       19.62     19.75 o 
   1   6   0      656.77      631.10     62.00 o 
   2   6   0        1.01        4.07      7.48 o 
   3   6   0     1672.47     1823.41     72.13 o 
   4   6   0      154.16      150.53     17.67 o 
   5   6   0     1879.99     1005.26    464.06 o 
   6   6   0      924.56      978.24     53.77 o 
   7   6   0       11.72       37.76     22.87 o 
   8   6   0     2580.95     2469.19    134.36 o 
   9   6   0      343.20      310.14     74.40 o 
  10   6   0      636.49      496.85     98.52 o 
  11   6   0      530.70      381.47     93.37 o 
  12   6   0      197.18      100.03     47.94 o 
  13   6   0      176.39      179.41     69.79 o 
   1   7   0     6148.76     6012.00    185.35 o 
   2   7   0      387.20      287.70     31.49 o 
   3   7   0    12879.88    13240.72    187.88 o 
   4   7   0     3820.53     3892.53     95.96 o 
   5   7   0     6394.30     6525.17    126.23 o 
   6   7   0     2258.59     2272.77     82.14 o 
   7   7   0     2765.18     2720.36     91.70 o 
   8   7   0     1611.65     1530.28    107.07 o 
   9   7   0     7729.97     7772.69    365.73 o 
  10   7   0     1594.48     1700.77    180.91 o 
  11   7   0      540.71      588.95    113.48 o 
  12   7   0       65.09      153.58     64.97 o 
  13   7   0      883.11      848.02    147.85 o 
   0   8   0      141.80      275.92     62.32 o 
   1   8   0     2423.36     2523.74    201.30 o 
   2   8   0      322.13      270.95     33.28 o 
   3   8   0     2477.99     2480.23     99.52 o 
   4   8   0    12869.23    12697.92    203.53 o 
   5   8   0       59.92       59.47     18.52 o 
   6   8   0    14358.78    14242.76    703.24 o 
   7   8   0     2255.23     1949.10    131.31 o 
   8   8   0     1276.99     1294.81     99.90 o 
   9   8   0      768.60      791.39    118.91 o 
  10   8   0      309.68      267.94     71.94 o 
  11   8   0     1100.51      902.88    144.57 o 
  12   8   0     1627.67     1443.35    186.46 o 
   1   9   0      646.06      548.80     94.74 o 
   2   9   0       34.57       40.41     18.19 o 
   3   9   0     3220.61     3192.76    119.47 o 
   4   9   0       53.90       33.28     17.69 o 
   5   9   0     1844.46     1778.74    107.30 o 
   6   9   0      532.35      537.01     41.75 o 
   7   9   0     1877.76     1535.16    109.19 o 
   8   9   0      172.71      113.61     50.40 o 
   9   9   0        9.60      -16.49     33.01 o 
  10   9   0     2463.62     2768.71    235.16 o 
  11   9   0       20.25       -3.97     27.84 o 
   0  10   0    10048.43    10281.72    416.50 o 
   1  10   0      742.11      747.05     59.92 o 
   2  10   0     5577.96     5696.28    191.25 o 
   3  10   0       17.90       22.47     14.72 o 
   4  10   0     5008.68     5255.41    165.19 o 
   5  10   0       60.07       35.09     24.21 o 
   6  10   0     3357.67     3906.22    186.77 o 
   7  10   0      272.09      295.07     55.24 o 
   8  10   0      266.44      401.17     68.68 o 
   9  10   0      813.79      915.86    105.12 o 
  10  10   0     2900.54     2925.11    314.51 o 
   1  11   0     1922.56     1916.89    118.39 o 
   2  11   0       38.83        9.18     15.46 o 
   3  11   0       81.67      103.85     28.56 o 
   4  11   0      159.62      173.88     36.30 o 
   5  11   0       84.61       67.13     27.12 o 
   6  11   0       93.62       13.76     16.65 o 
   7  11   0       55.16       21.10     27.73 o 
   8  11   0      806.83     1007.01    182.94 o 
   0  12   0    13851.03    14409.70    549.95 o 
   1  12   0       59.60       94.41     30.38 o 
   2  12   0     2883.77     2972.59    132.32 o 
   3  12   0       19.57      -14.99     18.49 o 
   4  12   0      485.67      553.85    126.69 o 
   5  12   0        8.95       44.23     47.22 o 
   6  12   0     2252.02     2482.77    275.54 o 
   7  12   0     1986.19     2871.32    306.01 o 
   1  13   0     2331.17     2242.31    120.80 o 
   2  13   0       33.11       40.09     26.05 o 
   3  13   0     4989.39     4781.32    239.69 o 
   4  13   0      177.73      240.25     85.03 o 
   5  13   0     2045.54     2034.62    249.79 o 
   0  14   0      390.54      422.13    106.66 o 
   1  14   0      252.03      126.05    160.74 o 
   2  14   0      164.55      168.50     47.25 o 
   3  14   0        7.92        0.59     51.71 o 
 -14   1   1     1639.60     1565.56    176.49 o 
 -13   1   1      716.89      632.13     65.33 o 
 -12   1   1     2773.40     2845.44    129.70 o 
 -11   1   1     5202.45     5478.66    169.78 o 
 -10   1   1     3193.16     3151.04    121.48 o 
  -9   1   1     4850.33     4962.49    207.92 o 
  -8   1   1    18323.49    17887.68    251.15 o 
  -7   1   1     9798.62     9507.52    241.03 o 
  -6   1   1    16660.42    16952.21    361.58 o 
  -5   1   1     7260.28     7027.43    189.84 o 
  -4   1   1     1152.64     1036.71     91.52 o 
  -3   1   1     2360.75     2284.48    234.45 o 
  -2   1   1     1628.08     1669.44     55.59 o 
  -1   1   1    49980.27    48735.93    231.96 o 
   1   1   1    24272.68    24003.21    162.53 o 
   2   1   1     1149.58     1142.33     27.85 o 
   3   1   1    13222.47    12635.84    130.69 o 
   4   1   1     8528.11     8261.20    108.86 o 
   5   1   1    26282.45    25624.35    280.73 o 
   6   1   1      188.40      163.29     22.73 o 
   7   1   1     9770.86     9797.98    180.35 o 
   8   1   1      410.59      357.04     30.11 o 
   9   1   1     4746.80     4913.54    146.28 o 
  10   1   1       27.74       -0.65     14.90 o 
  11   1   1     3357.14     3361.14    160.78 o 
  12   1   1     3674.46     3748.30    144.64 o 
  13   1   1      184.69      197.47     36.63 o 
  14   1   1     1242.67     1122.95    100.02 o 
 -14   2   1     1654.15     1631.08    213.83 o 
 -13   2   1     2215.66     2082.44    410.98 o 
 -12   2   1      854.83      864.66     70.15 o 
 -11   2   1     7375.55     7589.33    194.96 o 
 -10   2   1      643.95      557.36     56.39 o 
  -9   2   1     2822.36     2670.51    102.20 o 
  -8   2   1      570.00      554.03     35.56 o 
  -7   2   1       23.66       59.95     14.77 o 
  -6   2   1      227.49      347.73     26.00 o 
  -5   2   1     2068.54     2187.06     57.98 o 
  -4   2   1     5998.67     5942.38     92.10 o 
  -3   2   1      749.87      719.13     27.69 o 
  -2   2   1    17277.64    16794.20    132.89 o 
  -1   2   1     6578.04     6566.45    106.33 o 
   0   2   1    30460.01    29083.27    327.95 o 
   1   2   1     4116.33     4062.02     56.83 o 
   2   2   1    47433.90    46884.91    329.48 o 
   3   2   1    15947.72    16241.89    133.55 o 
   4   2   1    17271.13    17109.47    145.41 o 
   5   2   1      551.15      484.04     32.85 o 
   6   2   1     3801.06     3919.13    131.64 o 
   7   2   1     2902.19     2681.82    108.11 o 
   8   2   1     1339.37     1389.37     64.41 o 
   9   2   1      794.89      878.79     72.05 o 
  10   2   1       11.05        2.20      9.41 o 
  11   2   1     2934.39     2992.97    148.24 o 
  12   2   1     1267.37     1216.59    100.06 o 
  13   2   1     2976.08     2997.96    134.99 o 
  14   2   1     3960.92     3737.87    209.57 o 
 -14   3   1     1611.27     1432.17    199.75 o 
 -13   3   1      845.94      927.31    154.35 o 
 -12   3   1     2911.08     2871.36    139.37 o 
 -11   3   1     3182.41     2964.11    143.64 o 
 -10   3   1       98.00      105.75     24.67 o 
  -9   3   1        9.68       15.24     10.35 o 
  -8   3   1      519.93      540.35     37.85 o 
  -7   3   1     3948.82     3773.70     91.95 o 
  -6   3   1     7754.07     8009.21    120.24 o 
  -5   3   1    24348.11    24190.27    267.74 o 
  -4   3   1    15834.10    16465.65    205.13 o 
  -3   3   1     5217.92     4978.64     62.96 o 
  -2   3   1    89659.36    86581.84    386.66 o 
  -1   3   1      156.32      221.10     34.92 o 
   0   3   1      319.02      348.05     43.35 o 
   1   3   1    11502.64    11246.20    114.20 o 
   2   3   1     3573.79     3521.83     49.54 o 
   3   3   1     5275.43     5490.36     75.68 o 
   4   3   1        2.52       14.01      4.96 o 
   5   3   1    25872.04    26117.69    289.15 o 
   6   3   1      784.33      790.39    117.09 o 
   7   3   1     5458.54     5428.78    151.26 o 
   8   3   1      252.51      217.66     28.56 o 
   9   3   1       88.95       81.69     19.73 o 
  10   3   1      170.26      174.76     35.70 o 
  11   3   1     3805.59     3913.48    165.57 o 
  12   3   1       26.93       53.71     24.85 o 
  13   3   1      528.81      328.50     93.04 o 
  14   3   1       93.99       95.33     40.52 o 
 -14   4   1      737.40      749.50    150.63 o 
 -13   4   1     1135.26     1112.57    167.66 o 
 -12   4   1      581.26      647.68    122.00 o 
 -11   4   1     3126.84     3109.89    130.58 o 
 -10   4   1     1548.72     1539.93    148.08 o 
  -9   4   1     6594.60     6871.58    195.32 o 
  -8   4   1     7394.74     7385.28    145.62 o 
  -7   4   1     2039.53     2042.72     72.16 o 
  -6   4   1     7007.25     7276.84    218.17 o 
  -5   4   1     7464.67     7977.34    186.18 o 
  -4   4   1    19570.97    19287.35    169.70 o 
  -3   4   1     2569.85     2621.20     52.15 o 
  -2   4   1    50171.22    49964.15    280.68 o 
  -1   4   1      239.36      235.07     28.84 o 
   0   4   1     3166.66     3005.62     97.38 o 
   1   4   1     4046.13     3978.59    110.84 o 
   2   4   1    17037.14    16779.94    147.64 o 
   3   4   1     2917.15     2945.50     60.51 o 
   4   4   1    26920.90    27291.42    196.93 o 
   5   4   1     4246.11     4439.68    103.95 o 
   6   4   1    11356.91    11025.67    177.86 o 
   7   4   1      959.42      941.19     55.58 o 
   8   4   1    13242.41    13442.21    319.48 o 
   9   4   1     2306.08     2327.65     96.62 o 
  10   4   1     4174.90     4307.72    174.25 o 
  11   4   1     1671.42     1806.12    179.77 o 
  12   4   1     2309.86     2327.36    132.10 o 
  13   4   1      182.87      168.23     68.01 o 
  14   4   1     3603.66     3692.62    319.25 o 
 -14   5   1        4.56       10.98     25.86 o 
 -13   5   1        4.28      -29.94     30.74 o 
 -12   5   1      478.20      633.56    122.26 o 
 -11   5   1       80.29       46.85     39.57 o 
 -10   5   1      860.10      844.94    129.40 o 
  -9   5   1        1.02       -5.92     23.65 o 
  -8   5   1      162.09      189.13     38.94 o 
  -7   5   1      677.99      961.02    125.92 o 
  -6   5   1     1010.74     1110.17     83.48 o 
  -5   5   1     1398.64     1368.58     47.57 o 
  -4   5   1    16718.08    18452.81    156.44 o 
  -3   5   1     1501.73     1724.05     68.78 o 
  -2   5   1    19764.84    21290.72    279.53 o 
  -1   5   1       41.08       38.91     13.44 o 
   0   5   1     1343.65     1323.34     72.99 o 
   1   5   1        5.99        0.85      8.88 o 
   2   5   1     2811.28     2805.75     68.05 o 
   3   5   1    10866.13    11598.48    133.55 o 
   4   5   1       18.35       26.29      8.15 o 
   5   5   1     1164.18     1293.54     56.72 o 
   6   5   1      286.51      296.29     26.38 o 
   7   5   1      394.74      369.90     44.48 o 
   8   5   1      181.84      123.91     22.94 o 
   9   5   1      137.71      109.80     29.91 o 
  10   5   1      115.07      133.92     30.12 o 
  11   5   1      133.51      107.77     29.04 o 
  12   5   1      724.41      552.42    115.86 o 
  13   5   1       28.57       53.65     36.03 o 
 -13   6   1      633.00      483.79    111.25 o 
 -12   6   1       65.03       69.61     38.86 o 
 -11   6   1     3061.78     2831.14    249.28 o 
 -10   6   1     4130.20     4360.06    195.48 o 
  -9   6   1     4845.00     4822.44    196.54 o 
  -8   6   1    14915.83    14540.47    985.16 o 
  -7   6   1     1619.88     1681.32    106.86 o 
  -6   6   1     6905.52     7070.05    146.10 o 
  -5   6   1     1516.86     1508.49     54.15 o 
  -4   6   1    21506.50    21978.24    227.75 o 
  -3   6   1      828.02      811.49     56.07 o 
  -2   6   1     6823.20     6528.40    167.35 o 
  -1   6   1        2.26        0.02      5.99 o 
   0   6   1    13513.76    13592.41    254.85 o 
   1   6   1     2856.83     2738.18    114.06 o 
   2   6   1    21274.80    20609.46    232.73 o 
   3   6   1      273.47      249.80     23.50 o 
   4   6   1      368.27      342.50     29.71 o 
   5   6   1      777.09      744.86     36.43 o 
   6   6   1     3755.81     3957.70     87.52 o 
   7   6   1       62.23       70.46     15.91 o 
   8   6   1    20731.70    20832.10    479.36 o 
   9   6   1     3829.79     3590.50    155.55 o 
  10   6   1    11505.81    12999.26    487.56 o 
  11   6   1      195.03      193.38     68.01 o 
  12   6   1     2687.90     2989.72    260.62 o 
  13   6   1       96.06      -14.41     30.43 o 
 -13   7   1        2.47       20.11     37.76 o 
 -12   7   1      859.79      971.94    152.41 o 
 -11   7   1      243.32      273.65     83.33 o 
 -10   7   1      454.45      481.41    100.81 o 
  -9   7   1     1002.10      921.94     88.91 o 
  -8   7   1       54.66       55.52     24.87 o 
  -7   7   1     3107.32     3287.82    355.21 o 
  -6   7   1     2141.47     2208.98     77.18 o 
  -5   7   1     3076.72     3104.22     92.51 o 
  -4   7   1     1837.47     1827.88    154.39 o 
  -3   7   1     1314.06     1284.00     67.09 o 
  -2   7   1     8048.50     7704.41    166.14 o 
  -1   7   1     5794.08     6070.67    187.59 o 
   0   7   1      317.81      310.83     43.26 o 
   1   7   1      608.56      487.26     52.56 o 
   2   7   1     3769.77     3615.56    105.03 o 
   3   7   1     1149.41     1220.06     63.04 o 
   4   7   1     3833.58     3725.64    108.34 o 
   5   7   1      539.20      522.35     42.10 o 
   6   7   1     1289.88     1377.58     78.78 o 
   7   7   1     1129.34     1154.25     83.14 o 
   8   7   1      360.23      357.37     40.98 o 
   9   7   1     3453.69     3142.47    227.68 o 
  10   7   1       56.90       28.37     31.09 o 
  11   7   1     2385.79     2623.79    232.85 o 
  12   7   1     1321.42     1502.44    184.77 o 
 -12   8   1     1405.54     1381.21    187.70 o 
 -11   8   1     1607.62     1528.13    185.34 o 
 -10   8   1      374.37      267.30     76.58 o 
  -9   8   1     1201.82     1526.59    168.08 o 
  -8   8   1      637.70      630.53     72.59 o 
  -7   8   1       58.54       65.78     18.62 o 
  -6   8   1     1085.34     1081.12     57.51 o 
  -5   8   1     3162.02     3179.31     91.92 o 
  -4   8   1     6874.22     6714.15    170.04 o 
  -3   8   1      244.56      239.82     25.52 o 
  -2   8   1    11823.33    11632.19    270.11 o 
  -1   8   1     5132.61     5151.77    186.20 o 
   0   8   1      553.78      501.94     57.83 o 
   1   8   1      149.69      111.43     28.66 o 
   2   8   1     7557.83     7344.41    161.42 o 
   3   8   1      179.62      150.20     24.51 o 
   4   8   1     8501.62     8744.70    156.84 o 
   5   8   1      542.09      444.86     41.50 o 
   6   8   1       44.49       65.10     19.82 o 
   7   8   1        0.67       15.93     15.62 o 
   8   8   1     1680.68     1887.69    169.35 o 
   9   8   1      960.31     1044.09    132.46 o 
  10   8   1      171.68      131.68     49.91 o 
  11   8   1      176.83       99.33     45.95 o 
  12   8   1     1658.05     1370.29    177.52 o 
 -11   9   1     1001.63     1015.55    156.38 o 
 -10   9   1      627.39      583.98    116.42 o 
  -9   9   1        7.84       -2.45     21.07 o 
  -8   9   1     1846.33     1623.05    169.87 o 
  -7   9   1      820.54      743.06    109.26 o 
  -6   9   1     1985.03     1885.25     80.79 o 
  -5   9   1    12515.69    12686.38    406.23 o 
  -4   9   1      730.60      643.91     50.93 o 
  -3   9   1     7809.22     7684.00    153.30 o 
  -2   9   1     1706.79     1844.77     92.43 o 
  -1   9   1     3048.72     3002.26    151.69 o 
   0   9   1       13.64       31.07     19.41 o 
   1   9   1     7242.76     7471.60    172.02 o 
   2   9   1        6.36      -12.35     16.24 o 
   3   9   1     6200.75     6416.80    163.66 o 
   4   9   1      384.30      362.68     44.68 o 
   5   9   1    16832.36    17848.02    358.82 o 
   6   9   1      729.11      730.70     75.95 o 
   7   9   1     4648.20     5110.16    211.98 o 
   8   9   1     3280.26     3315.91    191.83 o 
   9   9   1      274.77      270.56     85.49 o 
  10   9   1      418.07      492.99     77.76 o 
  11   9   1     2783.75     3187.89    323.75 o 
 -10  10   1        1.35      -15.61     26.40 o 
  -9  10   1       22.38       96.72     50.47 o 
  -8  10   1      650.79      691.29    113.55 o 
  -7  10   1     1743.57     1716.51    133.45 o 
  -6  10   1        4.46      -14.81     21.27 o 
  -5  10   1     1128.79     1143.27    127.69 o 
  -4  10   1       19.53       -4.70     22.37 o 
  -3  10   1      194.96      195.15     29.37 o 
  -2  10   1       98.84       65.84     20.08 o 
  -1  10   1      289.86      357.29     55.41 o 
   0  10   1      611.97      614.51     89.66 o 
   1  10   1      731.45      649.75     55.05 o 
   2  10   1     2192.64     2172.92     99.22 o 
   3  10   1     1346.64     1278.34     93.81 o 
   4  10   1       97.59       79.77     18.82 o 
   5  10   1       16.32       44.06     17.63 o 
   6  10   1      132.11       88.33     48.19 o 
   7  10   1     2870.97     2914.78    164.54 o 
   8  10   1      612.68      592.85     78.73 o 
   9  10   1       80.92       42.66     45.50 o 
  10  10   1       19.85      112.26     75.27 o 
  -8  11   1     4454.86     4548.76    312.85 o 
  -7  11   1     4056.61     3954.27    208.52 o 
  -6  11   1     2877.26     2942.93    330.04 o 
  -5  11   1      850.22     1041.04    100.68 o 
  -4  11   1      123.64      115.29     36.34 o 
  -3  11   1      498.18      467.34     52.83 o 
  -2  11   1      676.54      598.08     59.74 o 
  -1  11   1    16072.21    16599.48    314.29 o 
   0  11   1      351.42      344.57     59.61 o 
   1  11   1    14292.14    14437.80    269.23 o 
   2  11   1        3.04      -10.57     17.05 o 
   3  11   1     5698.90     5759.99    172.69 o 
   4  11   1      970.85      925.16     70.53 o 
   5  11   1     3457.18     3323.09    187.89 o 
   6  11   1      231.26      268.05     50.28 o 
   7  11   1     2925.48     2947.89    296.28 o 
   8  11   1      537.32      756.02    160.88 o 
  -7  12   1       24.93        2.87     38.93 o 
  -6  12   1        9.97      -10.14     14.73 o 
  -5  12   1       63.86       59.70     51.87 o 
  -4  12   1      114.87      143.94     39.04 o 
  -3  12   1      628.23      583.63     61.86 o 
  -2  12   1      297.52      360.39     48.16 o 
  -1  12   1      373.18      394.59     51.95 o 
   0  12   1     2684.11     3134.56    182.67 o 
   1  12   1      211.10      178.77     35.28 o 
   2  12   1     3177.46     3064.23    130.74 o 
   3  12   1       72.17       85.67     22.81 o 
   4  12   1      464.00      528.65    123.65 o 
   5  12   1       10.75       41.74     44.12 o 
   6  12   1      130.83      -38.93     48.59 o 
   7  12   1      651.28      723.40    151.99 o 
  -5  13   1     2089.12     2368.89    273.32 o 
  -4  13   1      372.89      389.59    112.22 o 
  -3  13   1     1157.14     1101.44     87.65 o 
  -2  13   1       95.55       50.67     32.49 o 
  -1  13   1     3762.20     3629.76    156.65 o 
   0  13   1        8.24       82.66     26.75 o 
   1  13   1     1286.14     1095.80    114.50 o 
   2  13   1      534.73      411.80    104.37 o 
   3  13   1      103.12      112.03     37.89 o 
   4  13   1      320.50      396.15    108.63 o 
   5  13   1     4433.69     4543.93    373.07 o 
  -3  14   1      343.11      483.16     83.18 o 
  -2  14   1     1390.40     1455.26    155.22 o 
  -1  14   1       38.18       16.63     57.80 o 
   0  14   1      277.34      304.94     92.45 o 
   1  14   1       62.28       35.37     78.17 o 
   2  14   1     2259.83     2102.77    165.48 o 
   3  14   1       78.65      228.49     76.06 o 
 -14   0   2      418.28      392.03    108.92 o 
 -13   0   2     5021.18     4993.86    219.42 o 
 -12   0   2     1162.10     1505.81    185.86 o 
 -11   0   2     3414.56     3825.17    281.21 o 
 -10   0   2     3432.90     3375.39    247.59 o 
  -9   0   2    18022.15    18573.62    547.29 o 
  -8   0   2     2407.37     2136.69    124.33 o 
  -7   0   2    26100.68    24766.73    553.38 o 
  -6   0   2       29.45      137.39     39.08 o 
  -5   0   2       58.06       62.87     26.49 o 
  -4   0   2     4832.69     4962.52    188.09 o 
  -3   0   2      453.38      369.76     45.81 o 
  -2   0   2    23698.78    23174.67    304.71 o 
  -1   0   2    45430.63    42900.13    342.38 o 
   0   0   2    47258.32    44359.15    300.56 o 
   1   0   2     7067.21     7092.40     65.45 o 
   2   0   2    42518.34    40184.26    385.15 o 
   3   0   2     3208.51     3424.19     93.08 o 
   4   0   2    10924.34    10659.32    175.98 o 
   5   0   2        0.84       -2.89      7.38 o 
   6   0   2    15155.07    15121.63    278.55 o 
   7   0   2       46.07       49.11     17.80 o 
   8   0   2    12195.17    12405.06    226.06 o 
   9   0   2     1855.78     1860.22    111.31 o 
  10   0   2     8562.05     8720.20    333.87 o 
  11   0   2     4936.37     5199.07    272.94 o 
  12   0   2     3767.53     3529.68    234.80 o 
  13   0   2     4359.47     4308.00    270.55 o 
  14   0   2      101.32      115.32     49.52 o 
 -14   1   2        4.89        7.62     20.08 o 
 -13   1   2      138.90      112.85     30.99 o 
 -12   1   2      865.16      904.69     72.62 o 
 -11   1   2       26.56       26.67     20.07 o 
 -10   1   2     5335.08     5436.43    229.26 o 
  -9   1   2      993.68     1013.44    161.50 o 
  -8   1   2     4216.91     4286.57    123.83 o 
  -7   1   2     1605.16     1546.53     98.72 o 
  -6   1   2     1907.33     2051.71    157.47 o 
  -5   1   2     1086.65     1169.85     72.51 o 
  -4   1   2      161.47      159.56     45.36 o 
  -3   1   2     2336.44     2309.18    154.42 o 
  -2   1   2     3714.45     3479.89    125.17 o 
  -1   1   2     6492.38     6343.35     74.36 o 
   0   1   2       50.92       62.16      9.39 o 
   1   1   2      163.14      166.84     16.17 o 
   2   1   2     2663.13     2852.82     56.71 o 
   3   1   2    22512.15    22036.01    155.91 o 
   4   1   2     2318.85     2416.46     68.34 o 
   5   1   2     5690.94     5763.86    117.64 o 
   6   1   2     2878.92     2787.06    131.24 o 
   7   1   2      351.04      376.15     42.93 o 
   8   1   2     4066.62     4231.69    114.59 o 
   9   1   2      334.42      393.85     50.85 o 
  10   1   2       27.98       52.49     19.39 o 
  11   1   2        7.55       -9.44     18.61 o 
  12   1   2     2325.92     2279.82    133.95 o 
  13   1   2     1486.74     1296.76    105.72 o 
  14   1   2      222.13      187.54     43.96 o 
 -14   2   2        9.88      -33.41     34.62 o 
 -13   2   2     5193.11     5369.75    290.80 o 
 -12   2   2     1566.11     1721.81     96.65 o 
 -11   2   2     1369.80     1384.89     81.80 o 
 -10   2   2      446.58      415.50     42.56 o 
  -9   2   2     1435.46     1353.95     71.43 o 
  -8   2   2      478.37      501.56     34.12 o 
  -7   2   2    10999.17    11120.24    171.25 o 
  -6   2   2     4410.77     4282.06    118.71 o 
  -5   2   2     1991.53     1754.31     52.00 o 
  -4   2   2     5225.20     4943.92     98.40 o 
  -3   2   2     9556.68     9118.59    134.29 o 
  -2   2   2    10305.34     9782.02    119.83 o 
  -1   2   2     8932.48     8742.53     83.05 o 
   0   2   2    19794.77    19157.93    294.31 o 
   1   2   2     3511.84     3223.30    122.31 o 
   2   2   2     6198.77     6740.38     66.55 o 
   3   2   2    12506.06    12746.34    115.95 o 
   4   2   2    20651.64    20193.51    195.24 o 
   5   2   2      238.24      217.34     22.96 o 
   6   2   2    26857.14    26490.06    325.60 o 
   7   2   2     4075.92     4087.18    138.56 o 
   8   2   2     3305.98     3275.33    111.79 o 
   9   2   2      880.11      826.86     60.40 o 
  10   2   2     4610.61     4698.34    199.79 o 
  11   2   2      428.30      453.79     61.55 o 
  12   2   2     1778.42     1674.24    116.08 o 
  13   2   2     1569.63     1454.06    111.78 o 
  14   2   2     2168.62     1938.59    204.32 o 
 -14   3   2     1964.08     2030.14    240.53 o 
 -13   3   2     2345.66     2204.69    238.52 o 
 -12   3   2     3415.96     3386.29    128.67 o 
 -11   3   2     1182.81     1160.35     90.00 o 
 -10   3   2     5772.79     6018.96    152.87 o 
  -9   3   2     1578.58     1507.79     75.85 o 
  -8   3   2     3105.90     2978.74     84.28 o 
  -7   3   2      624.11      673.77     36.93 o 
  -6   3   2    11160.05    11468.86    224.68 o 
  -5   3   2     5785.01     5619.79    103.31 o 
  -4   3   2     8856.21     8343.51    132.78 o 
  -3   3   2    59224.70    59967.45    626.59 o 
  -2   3   2      547.38      494.86     39.41 o 
  -1   3   2      153.55      125.53     16.84 o 
   0   3   2      340.17      238.14     37.80 o 
   1   3   2     4679.85     4513.07     98.69 o 
   2   3   2      222.05      258.27     13.22 o 
   3   3   2    27655.71    27568.85    206.81 o 
   4   3   2       22.11       13.33      6.60 o 
   5   3   2    15406.89    15027.16    159.07 o 
   6   3   2     3470.84     3476.92    156.66 o 
   7   3   2    15526.42    15800.50    425.71 o 
   8   3   2      145.26      156.33     25.24 o 
   9   3   2       69.90       79.88     20.90 o 
  10   3   2     1664.27     1779.64    146.78 o 
  11   3   2      317.00      383.56     54.87 o 
  12   3   2        9.89      -18.51     18.87 o 
  13   3   2     5283.41     5193.35    180.06 o 
  14   3   2      176.38      162.54     61.06 o 
 -14   4   2        3.63       78.34     65.47 o 
 -13   4   2     1409.74     1515.23    199.82 o 
 -12   4   2       77.19        4.90     32.79 o 
 -11   4   2     1775.57     1849.52     94.03 o 
 -10   4   2     1204.83     1356.19     75.10 o 
  -9   4   2       39.24       25.35     10.33 o 
  -8   4   2      362.51      352.95     32.44 o 
  -7   4   2     1226.25     1258.30     65.93 o 
  -6   4   2     8511.21     8723.56    185.49 o 
  -5   4   2      226.50      215.11     27.94 o 
  -4   4   2     2281.42     2324.76     71.52 o 
  -3   4   2     5036.68     4921.38    112.09 o 
  -2   4   2     1344.56     1382.62     48.70 o 
  -1   4   2    21822.96    21270.01    306.35 o 
   0   4   2       39.43       54.02     21.71 o 
   1   4   2      912.80      890.34     33.96 o 
   2   4   2      743.77      731.74     33.04 o 
   3   4   2     1134.22     1117.45     33.48 o 
   4   4   2       26.21       87.94     11.47 o 
   5   4   2      424.37      418.18     26.11 o 
   6   4   2      989.27     1035.56     42.77 o 
   7   4   2      395.89      409.61     33.06 o 
   8   4   2       43.68       61.09     38.92 o 
   9   4   2        8.69      -17.26     11.51 o 
  10   4   2     3533.74     3772.21    157.53 o 
  11   4   2      870.32      855.66     79.45 o 
  12   4   2     2287.45     2275.06    133.79 o 
  13   4   2      553.71      536.09    118.00 o 
  14   4   2        8.28       17.29     21.31 o 
 -14   5   2     1841.04     1547.20    213.55 o 
 -13   5   2      239.26      330.15     95.27 o 
 -12   5   2     1855.40     1802.23    210.00 o 
 -11   5   2      197.14      177.88     69.56 o 
 -10   5   2    10135.31     9940.89    442.19 o 
  -9   5   2     9391.82    10075.85    420.70 o 
  -8   5   2     2903.43     2899.51    188.43 o 
  -7   5   2     6648.96     6799.12    220.68 o 
  -6   5   2     7090.49     7479.54    175.92 o 
  -5   5   2    10127.38    10426.12    194.67 o 
  -4   5   2    14980.85    14984.63    149.17 o 
  -3   5   2    16329.19    15957.24    256.41 o 
  -2   5   2     4775.48     4880.89     98.57 o 
  -1   5   2    24623.68    24718.17    335.98 o 
   0   5   2    17803.23    16868.88    260.10 o 
   1   5   2    25641.66    25590.48    211.89 o 
   2   5   2     4919.64     4911.23     96.11 o 
   3   5   2    10187.49     9866.41    125.87 o 
   4   5   2     5355.20     5389.12     84.85 o 
   5   5   2     1630.85     1924.39     76.13 o 
   6   5   2        0.28       14.42      6.89 o 
   7   5   2     8898.61     8954.38    206.01 o 
   8   5   2      252.61      267.71     38.52 o 
   9   5   2    20876.02    21600.62    286.38 o 
  10   5   2      133.51      150.77     33.16 o 
  11   5   2     5209.71     5539.79    197.70 o 
  12   5   2       73.91      -22.83     33.19 o 
  13   5   2     2629.82     2471.66    246.78 o 
 -13   6   2        2.70       -3.73     18.57 o 
 -12   6   2      109.23       62.67     44.33 o 
 -11   6   2      776.78      739.22    131.93 o 
 -10   6   2       83.34       82.01     52.28 o 
  -9   6   2      531.71      512.02     67.50 o 
  -8   6   2     1686.99     1657.32    114.51 o 
  -7   6   2       73.31       28.37     18.38 o 
  -6   6   2     1835.74     1816.17    111.06 o 
  -5   6   2        0.54        3.05      5.65 o 
  -4   6   2     2225.66     2266.89     72.76 o 
  -3   6   2      957.72      930.63     48.58 o 
  -2   6   2       83.70      103.81     21.05 o 
  -1   6   2     4687.71     4590.04    157.76 o 
   0   6   2      869.41      901.18     55.63 o 
   1   6   2      381.31      349.58     28.69 o 
   2   6   2     4052.47     4155.75     97.80 o 
   3   6   2      389.62      379.23     27.07 o 
   4   6   2      205.69      249.08     23.15 o 
   5   6   2       14.03       20.16      7.03 o 
   6   6   2     1813.70     1860.20     72.41 o 
   7   6   2      153.38      136.25     21.16 o 
   8   6   2       61.38       69.53     16.38 o 
   9   6   2       27.45       49.65     16.75 o 
  10   6   2     1397.75     1412.61    158.39 o 
  11   6   2        6.51       -0.78     24.26 o 
  12   6   2     1096.85     1096.88    156.24 o 
  13   6   2       72.66      -23.43     27.07 o 
 -13   7   2      128.09        1.36     42.28 o 
 -12   7   2     1204.43     1058.37    163.97 o 
 -11   7   2      142.61      179.59     63.23 o 
 -10   7   2     3906.03     4149.89    293.72 o 
  -9   7   2     3982.86     3611.20    261.32 o 
  -8   7   2     5679.70     5095.57    205.75 o 
  -7   7   2     2999.62     2868.24    120.27 o 
  -6   7   2     8611.84     8231.24    159.01 o 
  -5   7   2     2343.77     2384.68     74.06 o 
  -4   7   2    12520.97    12739.10    272.13 o 
  -3   7   2    14005.65    13986.86    225.04 o 
  -2   7   2       28.84       39.76     14.24 o 
  -1   7   2     9436.10     9238.54    235.03 o 
   0   7   2     2434.52     2408.73    118.20 o 
   1   7   2     9731.72     9682.79    162.01 o 
   2   7   2     5666.38     5547.15    123.44 o 
   3   7   2    10750.55    11004.39    180.79 o 
   4   7   2      368.05      424.71     37.31 o 
   5   7   2     3098.48     3156.11     88.36 o 
   6   7   2       60.72       27.86     19.76 o 
   7   7   2    12170.20    12595.00    188.83 o 
   8   7   2      901.51      841.77     60.80 o 
   9   7   2     7667.95     8773.04    370.01 o 
  10   7   2       89.69       59.81     38.14 o 
  11   7   2      880.13     1059.31    144.78 o 
  12   7   2      355.76      356.02     88.82 o 
 -12   8   2      208.35      162.58     68.60 o 
 -11   8   2     1741.72     1635.29    194.10 o 
 -10   8   2        7.99        3.13     28.40 o 
  -9   8   2      569.29      546.57    107.65 o 
  -8   8   2       75.96      -54.53     37.54 o 
  -7   8   2      233.18      253.75     57.15 o 
  -6   8   2    12814.58    12646.29    207.02 o 
  -5   8   2     3679.04     3818.06    140.81 o 
  -4   8   2     8371.27     8393.99    343.38 o 
  -3   8   2     7048.70     6727.45    146.49 o 
  -2   8   2     3607.32     3679.55    123.45 o 
  -1   8   2     2226.46     2149.55    122.48 o 
   0   8   2     2468.19     2584.97    130.90 o 
   1   8   2        2.37        8.31     17.14 o 
   2   8   2     1552.15     1606.28     71.76 o 
   3   8   2      267.68      287.25     31.85 o 
   4   8   2    11652.37    11611.72    208.69 o 
   5   8   2      797.63      770.40     55.01 o 
   6   8   2     3807.26     3915.65    173.74 o 
   7   8   2        0.74       -5.67     17.50 o 
   8   8   2     2094.27     2177.48    106.88 o 
   9   8   2      116.94      106.80     35.66 o 
  10   8   2     2538.39     2713.30    194.39 o 
  11   8   2      199.01      243.42     56.44 o 
  12   8   2     3007.19     3250.43    320.32 o 
 -11   9   2        3.09        1.66     47.17 o 
 -10   9   2     3863.54     3698.77    284.08 o 
  -9   9   2     1061.32      798.09    129.52 o 
  -8   9   2     1297.61     1264.85    154.76 o 
  -7   9   2      329.82      292.13     74.52 o 
  -6   9   2     3099.75     2922.05    100.13 o 
  -5   9   2      296.30      304.33     43.62 o 
  -4   9   2     1005.00     1022.15     84.79 o 
  -3   9   2     1793.60     1713.58     78.88 o 
  -2   9   2      126.58      132.11     22.68 o 
  -1   9   2       10.18        5.12     15.38 o 
   0   9   2       21.47       27.38     24.14 o 
   1   9   2     3118.13     3042.18    105.94 o 
   2   9   2        0.06        3.81      9.00 o 
   3   9   2     8929.65     9267.84    195.30 o 
   4   9   2       54.65       63.26     16.61 o 
   5   9   2     1443.67     1449.52     78.19 o 
   6   9   2     2181.98     2161.26    114.47 o 
   7   9   2     1416.25     1485.93    111.66 o 
   8   9   2     1247.52     1145.78    104.67 o 
   9   9   2      207.49      152.84     37.69 o 
  10   9   2      184.41      112.83     69.99 o 
  11   9   2        2.88       97.92     57.09 o 
 -10  10   2      395.95      534.57    110.80 o 
  -9  10   2     2522.28     2764.96    240.42 o 
  -8  10   2     1522.67     1442.92    167.08 o 
  -7  10   2     5965.92     5972.77    325.31 o 
  -6  10   2     1730.18     1786.38    171.62 o 
  -5  10   2      822.84      837.99     89.20 o 
  -4  10   2      752.51      740.65     64.62 o 
  -3  10   2     2617.20     2765.18    104.92 o 
  -2  10   2     3801.80     3795.91    150.01 o 
  -1  10   2      411.55      419.52     78.95 o 
   0  10   2    14226.80    14216.79    439.29 o 
   1  10   2      283.05      251.39     42.22 o 
   2  10   2     9040.35     9238.94    278.23 o 
   3  10   2     1909.68     1855.63     89.61 o 
   4  10   2     7034.46     7197.92    240.46 o 
   5  10   2      927.06      907.95     64.03 o 
   6  10   2     5530.37     5939.02    216.20 o 
   7  10   2       71.36       81.21     28.00 o 
   8  10   2     1039.28     1450.02    205.33 o 
   9  10   2      360.25      301.47    103.30 o 
  10  10   2     4398.94     5326.95    414.84 o 
  -9  11   2        4.37      -52.13     45.12 o 
  -8  11   2        8.02        9.49     30.11 o 
  -7  11   2       28.10        4.21     22.36 o 
  -6  11   2      109.26      150.78     42.77 o 
  -5  11   2        2.90       26.90     21.00 o 
  -4  11   2      135.78      145.11     37.94 o 
  -3  11   2      172.51      156.71     32.61 o 
  -2  11   2       43.83       31.73     16.32 o 
  -1  11   2      239.19      311.69     44.85 o 
   0  11   2        5.09      -39.10     26.06 o 
   1  11   2      484.31      548.13     52.11 o 
   2  11   2      639.02      641.58     54.95 o 
   3  11   2      413.11      415.89     46.16 o 
   4  11   2      318.90      276.97     37.53 o 
   5  11   2        2.38       11.79     29.25 o 
   6  11   2      394.81      339.64    106.89 o 
   7  11   2      213.30      104.64     56.09 o 
   8  11   2      293.66      239.67    103.86 o 
  -7  12   2     5819.43     6097.31    595.30 o 
  -6  12   2     1267.64     1233.90    158.37 o 
  -5  12   2      428.84      462.02     71.68 o 
  -4  12   2       64.54      100.43     35.73 o 
  -3  12   2       27.76       -4.45     18.00 o 
  -2  12   2     2270.54     2319.98    157.43 o 
  -1  12   2     1136.18     1068.92    111.49 o 
   0  12   2    10310.18    10563.54    516.86 o 
   1  12   2      114.26      139.82     40.49 o 
   2  12   2     4558.27     4489.12    216.29 o 
   3  12   2     1678.54     1603.73    184.11 o 
   4  12   2     2196.50     2371.28    254.34 o 
   5  12   2       47.04       93.24     67.37 o 
   6  12   2     3148.53     2875.28    296.09 o 
   7  12   2      463.04      791.01    160.56 o 
  -5  13   2      394.14      512.95    128.99 o 
  -4  13   2      823.77      744.26     91.50 o 
  -3  13   2      814.00      809.21     98.54 o 
  -2  13   2      466.57      538.22     61.70 o 
  -1  13   2      122.15      113.86     31.83 o 
   0  13   2       45.73       -1.25     19.78 o 
   1  13   2     3100.72     2960.65    186.94 o 
   2  13   2       20.91        2.99     58.84 o 
   3  13   2     4249.21     4052.14    296.08 o 
   4  13   2      146.48      144.44     49.23 o 
   5  13   2     2531.48     2819.12    292.32 o 
  -3  14   2      637.12      584.07     92.01 o 
  -2  14   2     1124.90      994.55    117.08 o 
  -1  14   2      221.54      142.84     79.16 o 
   0  14   2      945.88      797.06    108.51 o 
   1  14   2      222.35      184.71     50.41 o 
   2  14   2       42.58       47.81     30.58 o 
   3  14   2      229.65      257.79     79.53 o 
 -14   1   3     3472.55     3588.51    226.74 o 
 -13   1   3        1.08      -30.30     20.20 o 
 -12   1   3     3541.03     3447.73    139.71 o 
 -11   1   3     2990.21     2846.11    173.40 o 
 -10   1   3     4192.84     4140.42    197.47 o 
  -9   1   3     1825.93     1709.61    119.62 o 
  -8   1   3    20492.01    20387.44    274.57 o 
  -7   1   3     5626.48     5521.08    330.51 o 
  -6   1   3     8418.31     7816.66    207.51 o 
  -5   1   3     3605.27     3660.88    130.09 o 
  -4   1   3      674.43      527.24     45.31 o 
  -3   1   3      945.12     1012.07     45.60 o 
  -2   1   3    10524.29    10031.09    145.46 o 
  -1   1   3    18941.42    18891.45    132.41 o 
   0   1   3      467.23      446.43     23.09 o 
   1   1   3    31393.06    31642.19    214.31 o 
   2   1   3     4731.71     4693.23     68.54 o 
   3   1   3    19544.05    18951.96    139.61 o 
   4   1   3     9834.23    10027.76    128.43 o 
   5   1   3    38341.08    37854.16    861.45 o 
   6   1   3      130.25      131.78     27.12 o 
   7   1   3    12007.20    12084.37    181.28 o 
   8   1   3      585.63      577.62     38.70 o 
   9   1   3    10758.50    10512.20    255.26 o 
  10   1   3      459.79      418.49     55.82 o 
  11   1   3    13290.25    13613.87    557.47 o 
  12   1   3      342.19      375.62     86.20 o 
  13   1   3     1488.03     1272.19    141.30 o 
  14   1   3      185.54      193.81     47.41 o 
 -14   2   3      630.27      775.67    107.12 o 
 -13   2   3      766.13      806.88    106.08 o 
 -12   2   3        1.83       12.87     17.10 o 
 -11   2   3     4083.79     3976.26    135.70 o 
 -10   2   3      166.99      172.32     27.57 o 
  -9   2   3     5620.97     5732.26    142.17 o 
  -8   2   3      138.73      183.27     34.72 o 
  -7   2   3     2392.96     2254.99     86.05 o 
  -6   2   3     1138.43     1191.89     67.25 o 
  -5   2   3    14519.90    14086.19    257.60 o 
  -4   2   3     5306.33     5191.26    116.76 o 
  -3   2   3    13257.67    13889.27    171.03 o 
  -2   2   3       96.10      142.99     10.22 o 
  -1   2   3     2559.56     2490.26     45.70 o 
   0   2   3      115.30       95.97     24.42 o 
   1   2   3     3614.56     3636.75    137.01 o 
   2   2   3    17644.11    17303.48    131.81 o 
   3   2   3     3443.50     3404.81     57.89 o 
   4   2   3    20251.00    20483.02    211.52 o 
   5   2   3     5414.58     5443.97     99.65 o 
   6   2   3     5492.53     5371.03    152.06 o 
   7   2   3     9124.10     8942.20    181.00 o 
   8   2   3      924.92      841.41     57.87 o 
   9   2   3      111.38      131.08     25.58 o 
  10   2   3      122.40      153.49     40.97 o 
  11   2   3     1296.55     1146.52    157.42 o 
  12   2   3     2559.95     2568.70    145.95 o 
  13   2   3       36.08       20.19     51.68 o 
  14   2   3      608.84      662.34    124.90 o 
 -14   3   3     3749.74     3765.58    330.08 o 
 -13   3   3      505.24      483.64     84.20 o 
 -12   3   3     5355.78     5436.00    254.80 o 
 -11   3   3       33.57       39.16     17.92 o 
 -10   3   3      127.38      136.79     23.85 o 
  -9   3   3      850.43      857.79     51.11 o 
  -8   3   3       56.85       63.35     12.03 o 
  -7   3   3     2815.23     2876.61     64.70 o 
  -6   3   3      812.27      840.76     31.48 o 
  -5   3   3     6808.44     6205.72    124.39 o 
  -4   3   3     6930.99     6886.35    119.81 o 
  -3   3   3    10709.79    10749.21    123.70 o 
  -2   3   3     9001.00     8512.06     84.72 o 
  -1   3   3    11533.88    11471.93    116.24 o 
   0   3   3        4.08       22.28     15.65 o 
   1   3   3      649.07      590.92     63.44 o 
   2   3   3     1539.56     1522.70     39.76 o 
   3   3   3     2629.22     2720.34     56.60 o 
   4   3   3     6049.04     6117.36     67.20 o 
   5   3   3     7368.47     7346.71     89.51 o 
   6   3   3      230.21      218.71     22.10 o 
   7   3   3     4356.28     4480.94    110.88 o 
   8   3   3      572.24      460.20     51.35 o 
   9   3   3     7192.65     7064.60    176.60 o 
  10   3   3      390.94      368.88     51.62 o 
  11   3   3     5156.63     5021.47    237.16 o 
  12   3   3      810.03      748.08     80.48 o 
  13   3   3     3018.49     3048.26    166.52 o 
  14   3   3       64.23       13.78     44.04 o 
 -14   4   3        3.23       24.02     27.89 o 
 -13   4   3     2842.89     3248.34    294.57 o 
 -12   4   3      118.89       97.26     49.78 o 
 -11   4   3     8024.86     8170.41    299.57 o 
 -10   4   3        1.40       -4.78     27.85 o 
  -9   4   3     4105.22     4132.33     97.31 o 
  -8   4   3     1167.99     1119.28     93.06 o 
  -7   4   3     4961.01     5023.31    131.99 o 
  -6   4   3       10.04       -1.30     12.90 o 
  -5   4   3    18219.67    18092.65    226.65 o 
  -4   4   3    17177.33    13841.80   3624.64 o 
  -3   4   3    16576.27    16597.19    212.32 o 
  -2   4   3    12684.47    12494.97    169.18 o 
  -1   4   3     3280.76     3285.86    131.12 o 
   0   4   3     4222.85     3894.10     77.74 o 
   1   4   3    13958.93    13478.40    330.20 o 
   2   4   3    17079.50    17264.35    179.78 o 
   3   4   3     3489.90     3481.45     64.48 o 
   4   4   3     6356.87     6273.34    112.63 o 
   5   4   3     1467.18     1586.04     46.90 o 
   6   4   3     7836.51     8207.17    106.70 o 
   7   4   3     1128.24     1146.97     48.06 o 
   8   4   3     7817.11     8055.10    210.47 o 
   9   4   3     3049.42     3123.39    114.47 o 
  10   4   3     3050.98     3368.30    152.69 o 
  11   4   3      206.45      225.42     47.87 o 
  12   4   3     2541.76     2604.69    148.33 o 
  13   4   3       63.44       66.70     55.41 o 
 -14   5   3       12.87       78.20     62.43 o 
 -13   5   3        0.23      -40.76     46.40 o 
 -12   5   3      240.00      221.85     77.38 o 
 -11   5   3      353.00      405.24     93.10 o 
 -10   5   3       53.97       39.00     40.35 o 
  -9   5   3      543.91      538.54    101.45 o 
  -8   5   3      130.27      146.74     39.73 o 
  -7   5   3     1324.59     1231.98     78.55 o 
  -6   5   3      678.55      705.58     64.41 o 
  -5   5   3     1193.49     1202.78     84.22 o 
  -4   5   3      694.92      763.88     51.82 o 
  -3   5   3      717.48      931.59     63.08 o 
  -2   5   3      626.07      593.86     39.67 o 
  -1   5   3        0.00       10.35      8.48 o 
   0   5   3       10.95       16.83      8.55 o 
   1   5   3      595.37      581.97     28.39 o 
   2   5   3      222.16      197.44     18.35 o 
   3   5   3      174.82      211.90     22.81 o 
   4   5   3       29.53       45.28      9.58 o 
   5   5   3       69.20       68.38     10.60 o 
   6   5   3      245.72      246.95     19.18 o 
   7   5   3       62.30      100.87     15.27 o 
   8   5   3       81.26       92.72     20.75 o 
   9   5   3      386.25      394.60     33.41 o 
  10   5   3        1.27       -9.84     17.32 o 
  11   5   3     1659.39     1865.63    174.60 o 
  12   5   3      494.07      490.31    105.63 o 
  13   5   3       43.81      137.14     59.33 o 
 -13   6   3     1345.72     1315.57    190.68 o 
 -12   6   3     2222.98     2337.46    243.08 o 
 -11   6   3     6095.23     5714.51    362.41 o 
 -10   6   3       36.92       54.62     40.62 o 
  -9   6   3     8276.95     8972.07    410.52 o 
  -8   6   3     2901.69     3098.05    184.90 o 
  -7   6   3     4808.08     4787.67    155.83 o 
  -6   6   3     1263.84     1203.12     65.09 o 
  -5   6   3    11061.78    11079.41    263.15 o 
  -4   6   3     2250.23     2191.26    122.98 o 
  -3   6   3      499.82      448.92     47.06 o 
  -2   6   3     9358.70     9562.64    168.73 o 
  -1   6   3    12984.05    13036.85    216.61 o 
   0   6   3    11809.20    11463.35    237.70 o 
   1   6   3    37466.67    36604.49    262.49 o 
   2   6   3    23824.90    23949.32    213.65 o 
   3   6   3     2205.75     2232.03     61.81 o 
   4   6   3     1053.40     1090.09     75.43 o 
   5   6   3       45.52       27.51      9.91 o 
   6   6   3       46.13       59.97     11.28 o 
   7   6   3      564.72      519.04     32.10 o 
   8   6   3    15852.18    16803.05    270.14 o 
   9   6   3       13.94       29.37     18.43 o 
  10   6   3     4724.20     5186.35    297.81 o 
  11   6   3      491.81      494.97     99.02 o 
  12   6   3     4047.24     4017.04    294.70 o 
  13   6   3        5.12      -39.77     36.98 o 
 -13   7   3        9.23      -91.83     61.22 o 
 -12   7   3     1641.58     1714.86    210.09 o 
 -11   7   3     1024.74     1267.06    174.53 o 
 -10   7   3     1559.88     1460.34    177.51 o 
  -9   7   3      512.54      509.66    100.34 o 
  -8   7   3      494.79      600.58    106.72 o 
  -7   7   3     3127.79     3083.04    159.27 o 
  -6   7   3      137.69      136.29     27.91 o 
  -5   7   3     5242.83     5272.55     84.24 o 
  -4   7   3     2405.86     2381.15    100.50 o 
  -3   7   3     2602.94     2617.64     88.33 o 
  -2   7   3    14541.87    14552.45    200.92 o 
  -1   7   3     1711.18     1606.52     73.05 o 
   0   7   3     5286.65     5395.26    148.67 o 
   1   7   3     1821.42     1868.37     70.92 o 
   2   7   3      384.78      355.58     29.40 o 
   3   7   3     2181.31     2181.21     88.63 o 
   4   7   3       41.42       49.28     11.70 o 
   5   7   3     1581.05     1595.59     73.93 o 
   6   7   3      126.15      123.25     18.92 o 
   7   7   3        2.25       -1.18      9.97 o 
   8   7   3      253.89      233.72     26.14 o 
   9   7   3      970.01     1117.57    107.45 o 
  10   7   3       31.13       17.40     36.24 o 
  11   7   3     3187.59     3158.47    293.60 o 
  12   7   3      694.82      658.75     91.22 o 
 -12   8   3        0.53       25.26     35.15 o 
 -11   8   3     2239.59     2168.36    229.96 o 
 -10   8   3      741.00      970.80    149.26 o 
  -9   8   3     1544.37     1530.50    177.42 o 
  -8   8   3       17.67       97.02     49.08 o 
  -7   8   3     3766.84     4088.42    262.20 o 
  -6   8   3      668.86      648.96    101.99 o 
  -5   8   3    12657.23    12763.40    177.62 o 
  -4   8   3     2397.95     2417.14    106.82 o 
  -3   8   3     3989.93     4118.74    116.90 o 
  -2   8   3     2756.71     2675.92     90.91 o 
  -1   8   3       28.70       53.65     15.26 o 
   0   8   3     3020.57     3128.42    145.11 o 
   1   8   3      582.36      580.81     55.82 o 
   2   8   3     3694.66     3859.79    104.27 o 
   3   8   3     1095.93     1158.27     58.67 o 
   4   8   3     1828.61     1713.66     65.09 o 
   5   8   3     1090.08     1131.12     65.09 o 
   6   8   3     6724.81     7243.79    216.06 o 
   7   8   3      765.42      743.87     58.94 o 
   8   8   3     3368.83     3415.88    170.02 o 
   9   8   3      367.62      530.82     71.41 o 
  10   8   3      242.46      191.64     48.03 o 
  11   8   3      138.65       94.06     62.95 o 
  12   8   3       75.06      104.40     70.96 o 
 -11   9   3      879.37      824.25    147.53 o 
 -10   9   3     1069.36     1008.55    155.41 o 
  -9   9   3       73.92       56.40     36.47 o 
  -8   9   3     2691.42     2750.86    230.83 o 
  -7   9   3      629.64      641.60    108.26 o 
  -6   9   3     6915.86     7412.70    349.68 o 
  -5   9   3     3892.20     3931.06    161.01 o 
  -4   9   3     8055.88     7784.31    519.84 o 
  -3   9   3     3422.39     3375.84    150.18 o 
  -2   9   3     7069.69     7132.29    155.55 o 
  -1   9   3     7455.53     7721.74    179.56 o 
   0   9   3      943.60      856.12     82.24 o 
   1   9   3     1576.10     1573.46     74.77 o 
   2   9   3      267.78      243.70     29.27 o 
   3   9   3     3702.58     3951.40    115.17 o 
   4   9   3     5610.01     5854.43    204.52 o 
   5   9   3    10274.36    10005.31    278.71 o 
   6   9   3      216.64      185.44     30.78 o 
   7   9   3     7055.72     7368.20    237.74 o 
   8   9   3       31.43       52.83     24.09 o 
   9   9   3     1521.47     1642.01    214.47 o 
  10   9   3        0.49       61.96     60.21 o 
  11   9   3     1075.64     1204.17    205.33 o 
 -10  10   3      324.34      376.82     97.46 o 
  -9  10   3     1047.04      870.36    138.67 o 
  -8  10   3       86.79       82.28     45.58 o 
  -7  10   3       20.15      -25.54     27.52 o 
  -6  10   3       51.73       45.81     35.75 o 
  -5  10   3      211.04      227.03     63.59 o 
  -4  10   3      190.76      203.64     36.61 o 
  -3  10   3      799.20      759.10     56.39 o 
  -2  10   3      609.34      522.31     47.18 o 
  -1  10   3      396.32      396.53     43.93 o 
   0  10   3      350.28      331.89     56.78 o 
   1  10   3       41.00       29.42     12.89 o 
   2  10   3     4059.83     4097.07    123.69 o 
   3  10   3     2269.17     2240.71     92.29 o 
   4  10   3     1403.15     1478.42     67.62 o 
   5  10   3        0.54        1.46     12.50 o 
   6  10   3       25.43       -2.29     17.57 o 
   7  10   3     1731.70     1785.72    218.72 o 
   8  10   3       20.87       26.09     39.24 o 
   9  10   3        0.10      -23.50     50.53 o 
  10  10   3      134.92      103.81     70.68 o 
  -9  11   3     1511.46      922.49    146.01 o 
  -8  11   3    14033.30    12828.19    519.11 o 
  -7  11   3     2082.67     2005.21    198.71 o 
  -6  11   3     3377.58     3757.85    205.11 o 
  -5  11   3      419.97      467.43    120.10 o 
  -4  11   3      604.26      519.44     71.27 o 
  -3  11   3        9.03       10.07     19.10 o 
  -2  11   3     4254.89     4347.42    164.22 o 
  -1  11   3     4297.35     4367.70    162.55 o 
   0  11   3     1635.71     1515.32     82.83 o 
   1  11   3     8509.04     8439.99    189.86 o 
   2  11   3     2930.79     2936.49    128.85 o 
   3  11   3     3075.27     3114.86    113.98 o 
   4  11   3       66.95        0.84     51.62 o 
   5  11   3     8398.29     9260.80    486.41 o 
   6  11   3       12.29       84.15     56.14 o 
   7  11   3     1807.48     2047.15    244.13 o 
   8  11   3     1771.93     1875.70    242.73 o 
  -8  12   3      988.55     1034.49    150.84 o 
  -7  12   3      969.37     1091.19    162.97 o 
  -6  12   3      174.59       96.21     37.37 o 
  -5  12   3       30.89       27.45     25.31 o 
  -4  12   3        5.18       13.83     37.04 o 
  -3  12   3      105.57      103.35     29.77 o 
  -2  12   3      128.86      131.93     35.01 o 
  -1  12   3      287.42      357.48     49.85 o 
   0  12   3      405.70      428.32     70.36 o 
   1  12   3      468.45      429.44     68.73 o 
   2  12   3     2619.52     2654.65    166.13 o 
   3  12   3        2.62       20.24     21.09 o 
   4  12   3      944.39     1121.20    368.83 o 
   5  12   3        2.26      -44.44     38.15 o 
   6  12   3      717.15      660.88    145.77 o 
  -5  13   3      192.00      126.75     43.33 o 
  -4  13   3      708.47      674.26     88.91 o 
  -3  13   3     1563.13     1451.74    106.15 o 
  -2  13   3     1560.97     1511.23    106.38 o 
  -1  13   3     4256.18     4110.75    172.40 o 
   0  13   3      530.48      587.77     84.72 o 
   1  13   3       75.98       85.92     40.96 o 
   2  13   3      593.47      461.56     75.69 o 
   3  13   3      117.18       31.28     30.21 o 
   4  13   3     2087.50     2700.39    282.54 o 
  -3  14   3     2072.67     2076.75    248.12 o 
  -2  14   3     1555.76     1421.74    107.77 o 
  -1  14   3      536.11      472.62     61.35 o 
   0  14   3      259.15      168.33     37.94 o 
   1  14   3      532.94      440.62     76.25 o 
   2  14   3      878.01      717.11    125.13 o 
 -14   0   4     1804.57     1646.74    218.16 o 
 -13   0   4     1004.72      843.90    150.32 o 
 -12   0   4      637.71      449.91    109.01 o 
 -11   0   4     2422.49     2148.32    217.07 o 
 -10   0   4     1068.49      997.21    140.55 o 
  -9   0   4    24341.20    24519.03    646.62 o 
  -8   0   4     1602.22     1430.27    104.26 o 
  -7   0   4    41660.41    40765.50    727.95 o 
  -6   0   4     9769.34    10321.61    342.75 o 
  -5   0   4    13624.45    13393.35    359.77 o 
  -4   0   4      177.42      194.56     41.66 o 
  -3   0   4     4439.85     4192.93    167.30 o 
  -2   0   4     4723.38     4579.38    112.43 o 
  -1   0   4    16024.84    16360.30    291.32 o 
   0   0   4    18806.45    18419.85    278.48 o 
   1   0   4    14128.50    13980.48    167.15 o 
   2   0   4    18183.77    17521.07    145.78 o 
   3   0   4     5966.62     5939.80    113.09 o 
   4   0   4    30732.23    31077.77    241.87 o 
   5   0   4     4693.09     4658.80    650.66 o 
   6   0   4     8518.50     8447.59    205.42 o 
   7   0   4     2477.10     2381.93    160.26 o 
   8   0   4     8181.37     8099.90    230.25 o 
   9   0   4     8788.08     8713.68    339.18 o 
  10   0   4    12700.74    12396.59    424.57 o 
  11   0   4     2655.91     2798.71    212.96 o 
  12   0   4     3730.59     3606.47    252.04 o 
  13   0   4      149.75      192.64     62.95 o 
  14   0   4      483.76      416.68     94.35 o 
 -14   1   4        4.51       11.85     37.41 o 
 -13   1   4        3.20       20.76     18.92 o 
 -12   1   4      107.28       82.71     37.47 o 
 -11   1   4      889.85      911.97     99.65 o 
 -10   1   4     4387.13     4502.57    208.72 o 
  -9   1   4       10.97      -24.13     20.72 o 
  -8   1   4      849.51      847.53     57.60 o 
  -7   1   4     3393.73     3488.77    151.92 o 
  -6   1   4     1204.30     1190.32     82.94 o 
  -5   1   4     1123.03     1216.72     63.38 o 
  -4   1   4     3351.30     3198.51    112.18 o 
  -3   1   4     1186.21     1236.65     52.89 o 
  -2   1   4     1532.71     1463.36     40.14 o 
  -1   1   4    18336.52    18908.13    195.31 o 
   0   1   4     6254.22     6340.44     77.95 o 
   1   1   4      828.11      854.09     33.16 o 
   2   1   4     1374.57     1446.71     32.24 o 
   3   1   4    23128.13    22375.87    240.00 o 
   4   1   4      188.23      182.04     12.52 o 
   5   1   4     4609.79     4666.13    115.22 o 
   6   1   4      227.97      160.74     27.46 o 
   7   1   4      108.09      133.31     23.77 o 
   8   1   4     2843.59     2909.39     97.48 o 
   9   1   4       59.91       77.52     27.28 o 
  10   1   4      304.30      229.06     44.02 o 
  11   1   4     2827.07     2741.75    157.17 o 
  12   1   4      151.18      132.02     38.61 o 
  13   1   4      545.56      608.30     76.91 o 
  14   1   4      362.56      298.32     54.72 o 
 -14   2   4      645.61      753.15    142.23 o 
 -13   2   4     8474.92     8958.27    345.23 o 
 -12   2   4      619.22      627.52     56.51 o 
 -11   2   4     3158.21     3326.64    121.12 o 
 -10   2   4       72.51       51.22     16.97 o 
  -9   2   4     5610.01     5540.17    218.38 o 
  -8   2   4      301.75      340.12     51.85 o 
  -7   2   4     8919.17     8850.01    214.89 o 
  -6   2   4      834.97      803.56     56.53 o 
  -5   2   4     5447.27     5445.31    134.43 o 
  -4   2   4     2036.69     1971.13     44.75 o 
  -3   2   4    26133.54    26219.36    318.12 o 
  -2   2   4    20428.73    20729.47    132.99 o 
  -1   2   4     7182.89     7182.91     87.19 o 
   0   2   4    22774.60    22348.22    155.88 o 
   1   2   4       35.81       32.08      8.87 o 
   2   2   4      187.62      179.17     12.47 o 
   3   2   4    28730.33    28966.61    204.45 o 
   4   2   4     9081.50     8963.93    136.13 o 
   5   2   4    11048.98    11131.67    149.28 o 
   6   2   4    14163.76     3615.88   7071.97 o 
   7   2   4     2023.86     2189.26    113.51 o 
   8   2   4     2344.52     2464.95    101.22 o 
   9   2   4     1595.89     1566.39     85.97 o 
  10   2   4     6914.81     7199.63    230.29 o 
  11   2   4      213.91      257.17     49.32 o 
  12   2   4     1686.11     1847.73    128.06 o 
  13   2   4      401.53      334.33     58.45 o 
  14   2   4     2095.53     1853.94    138.59 o 
 -14   3   4      645.32      828.63    157.64 o 
 -13   3   4      304.35      319.13     71.09 o 
 -12   3   4     4696.69     4699.48    459.69 o 
 -11   3   4       60.88       53.33     17.06 o 
 -10   3   4     3792.66     3887.37    110.41 o 
  -9   3   4      153.57      155.25     21.15 o 
  -8   3   4      543.85      548.05     33.24 o 
  -7   3   4      256.57      256.68     17.15 o 
  -6   3   4    11501.35    11578.67    214.87 o 
  -5   3   4     1371.25     1328.26     67.92 o 
  -4   3   4    33815.57    34210.82    313.25 o 
  -3   3   4     3850.47     3562.07     91.30 o 
  -2   3   4     9211.22     9421.31     98.74 o 
  -1   3   4       11.58       26.84      5.50 o 
   0   3   4     3385.92     3088.30    152.89 o 
   1   3   4     1529.82     1334.72     99.87 o 
   2   3   4       63.01       58.75      8.95 o 
   3   3   4    14561.98    15294.16    157.07 o 
   4   3   4     2288.50     2240.67     62.78 o 
   5   3   4     9922.74     9833.05    145.10 o 
   6   3   4    17391.74    17812.38    162.62 o 
   7   3   4    11562.02    11442.38    179.98 o 
   8   3   4        4.18       13.25     14.68 o 
   9   3   4     5837.91     5641.50    194.11 o 
  10   3   4       84.61       22.69     26.80 o 
  11   3   4      680.95      735.60     79.01 o 
  12   3   4      538.71      540.26     71.75 o 
  13   3   4     3903.74     3596.17    231.54 o 
  14   3   4       40.38       43.24     39.06 o 
 -14   4   4       60.44       40.58     47.89 o 
 -13   4   4     1864.49     1708.13    217.07 o 
 -12   4   4      186.62       87.84     41.35 o 
 -11   4   4     2475.05     2598.79    169.82 o 
 -10   4   4     2314.50     2211.90    149.72 o 
  -9   4   4     1534.69     1598.54    120.56 o 
  -8   4   4       79.87       55.12     22.36 o 
  -7   4   4      528.61      500.33     42.45 o 
  -6   4   4     8063.63     8076.32    159.28 o 
  -5   4   4     2696.20     2703.75     98.10 o 
  -4   4   4     2545.95     2608.42     71.09 o 
  -3   4   4     1646.36     1597.69     38.40 o 
  -2   4   4      269.69      308.86     19.31 o 
  -1   4   4     8231.17     8009.36    138.54 o 
   0   4   4      436.76      338.13     56.15 o 
   1   4   4     5156.32     5331.88    216.41 o 
   2   4   4     2431.57     2349.30     60.99 o 
   3   4   4     3809.06     3981.91    186.80 o 
   4   4   4     6542.10     6763.93    102.63 o 
   5   4   4      941.63      925.96     38.77 o 
   6   4   4       16.24       14.16      5.68 o 
   7   4   4     2138.27     2306.70     52.59 o 
   8   4   4      322.19      324.18     35.32 o 
   9   4   4     1852.65     1859.94     66.66 o 
  10   4   4      638.71      791.46     76.99 o 
  11   4   4      363.61      437.10     79.95 o 
  12   4   4     4670.19     4794.32    263.50 o 
  13   4   4      295.11      238.71     86.80 o 
 -13   5   4      516.80      586.68    126.98 o 
 -12   5   4     2337.36     2825.97    267.06 o 
 -11   5   4     2123.91     2117.86    222.70 o 
 -10   5   4     6273.74     7115.06    384.42 o 
  -9   5   4      310.22      259.42     51.43 o 
  -8   5   4     8254.58     8569.85    267.01 o 
  -7   5   4      173.61      175.01     23.80 o 
  -6   5   4     9702.91     9914.35    172.18 o 
  -5   5   4      871.58      796.75     55.13 o 
  -4   5   4     3969.47     4040.88    144.81 o 
  -3   5   4     9840.57     9923.04    207.87 o 
  -2   5   4     5491.32     5689.09    111.25 o 
  -1   5   4     5446.20     5418.16    123.23 o 
   0   5   4    31400.25    29125.64    802.18 o 
   1   5   4    24864.37    24400.41    503.20 o 
   2   5   4    23297.03    22882.11    471.05 o 
   3   5   4     6128.38     6205.70     86.94 o 
   4   5   4     1896.93     1980.70     55.38 o 
   5   5   4     1467.86     1522.24     55.16 o 
   6   5   4      152.54      151.69     20.03 o 
   7   5   4     9411.14     9390.06    193.36 o 
   8   5   4       93.03      106.67     16.68 o 
   9   5   4     8342.22     8462.35    127.31 o 
  10   5   4       80.26       94.87     25.20 o 
  11   5   4     5518.58     5588.23    180.72 o 
  12   5   4      181.61      109.29     36.98 o 
  13   5   4     4718.17     4500.48    241.80 o 
 -13   6   4      408.21      413.81    117.94 o 
 -12   6   4      419.86      303.86     97.59 o 
 -11   6   4      302.73      199.32     74.71 o 
 -10   6   4      586.44      651.09    121.54 o 
  -9   6   4      145.44      195.93     70.21 o 
  -8   6   4        2.12        0.69     19.64 o 
  -7   6   4      494.27      404.47     59.82 o 
  -6   6   4      917.10      913.71     67.35 o 
  -5   6   4      109.70      108.06     24.01 o 
  -4   6   4        4.46        4.54      3.86 o 
  -3   6   4      838.71      849.83     64.49 o 
  -2   6   4        0.38       27.79     11.23 o 
  -1   6   4     1586.14     1514.11     71.40 o 
   0   6   4      937.77      937.55     78.52 o 
   1   6   4     2856.98     2916.24    116.89 o 
   2   6   4     1701.81     1663.05     85.42 o 
   3   6   4      535.65      569.67     28.26 o 
   4   6   4      856.18      939.20     48.99 o 
   5   6   4      748.89      835.63     41.20 o 
   6   6   4      930.33      911.94     47.49 o 
   7   6   4     1067.15      970.23     63.91 o 
   8   6   4        4.77       -6.99     15.14 o 
   9   6   4       34.60       -2.50     15.09 o 
  10   6   4      395.66      411.08    106.05 o 
  11   6   4        6.38       26.44     25.06 o 
  12   6   4      367.97      340.80     95.99 o 
 -12   7   4     1225.48     1411.54    195.15 o 
 -11   7   4       68.44      126.62     53.27 o 
 -10   7   4     4571.63     4938.94    331.59 o 
  -9   7   4      704.82      760.63    126.49 o 
  -8   7   4     1353.56     1463.57    165.71 o 
  -7   7   4      430.85      435.57     89.58 o 
  -6   7   4     9683.57     9609.32    271.57 o 
  -5   7   4      183.04      195.83     31.87 o 
  -4   7   4     9327.83     9241.10    200.84 o 
  -3   7   4     6924.66     6886.11    164.23 o 
  -2   7   4     1621.42     1545.47     65.82 o 
  -1   7   4     6523.72     6663.37    144.09 o 
   0   7   4    11611.26    11605.65    154.54 o 
   1   7   4     5624.64     5270.19    111.47 o 
   2   7   4     4978.04     4438.25     91.78 o 
   3   7   4     6237.83     6302.69    119.62 o 
   4   7   4      154.10      147.82     17.88 o 
   5   7   4     1003.41      935.42     55.19 o 
   6   7   4      630.50      647.69     40.51 o 
   7   7   4    16026.68    16887.63    333.63 o 
   8   7   4        5.02       20.17     15.93 o 
   9   7   4     4407.95     4795.46    203.92 o 
  10   7   4        0.42       33.05     19.39 o 
  11   7   4      329.82      281.61     58.16 o 
  12   7   4      361.11      287.74     99.62 o 
 -12   8   4      106.58      218.20     83.56 o 
 -11   8   4     2583.90     2674.84    261.67 o 
 -10   8   4     1340.25     1397.43    181.32 o 
  -9   8   4      948.70      957.36    144.09 o 
  -8   8   4       54.61       50.25     38.57 o 
  -7   8   4     1087.86      978.58    134.39 o 
  -6   8   4      902.63      879.71     85.91 o 
  -5   8   4     3057.86     2897.41    147.16 o 
  -4   8   4     2316.79     2277.73    123.01 o 
  -3   8   4     6937.52     6624.68    197.19 o 
  -2   8   4     1533.43     1576.62     78.06 o 
  -1   8   4     6251.20     6350.92    159.63 o 
   0   8   4     2270.84     2147.71     79.03 o 
   1   8   4     1040.71      983.37     42.69 o 
   2   8   4     1727.81     1711.07     59.96 o 
   3   8   4     4444.98     4528.11     91.77 o 
   4   8   4     1065.19     1090.91     48.68 o 
   5   8   4     2239.76     2297.22     88.44 o 
   6   8   4     2505.74     2498.48    131.94 o 
   7   8   4      159.71      146.99     27.12 o 
   8   8   4      469.22      478.81     62.51 o 
   9   8   4        8.47       14.82     17.70 o 
  10   8   4     1628.76     1580.84    208.19 o 
  11   8   4      503.96      433.14    116.84 o 
 -11   9   4       85.96       64.60     41.71 o 
 -10   9   4     1247.22     1197.90    169.35 o 
  -9   9   4      341.87      397.56    100.16 o 
  -8   9   4      291.80      213.86     71.89 o 
  -7   9   4        0.34        6.31     18.93 o 
  -6   9   4     1097.70      940.43    130.06 o 
  -5   9   4     1167.34     1086.38     70.88 o 
  -4   9   4     3884.73     3743.72    283.66 o 
  -3   9   4      111.63       94.84     24.12 o 
  -2   9   4     1355.69     1335.92     68.43 o 
  -1   9   4     1670.75     1645.67     80.90 o 
   0   9   4     1220.04     1289.98     66.48 o 
   1   9   4     1118.78     1178.83     45.91 o 
   2   9   4      928.50      969.99     50.36 o 
   3   9   4     4013.28     3922.80    131.40 o 
   4   9   4     1851.31     1900.49     93.34 o 
   5   9   4     6005.99     6145.73    222.71 o 
   6   9   4     1747.73     1755.74     85.03 o 
   7   9   4     1164.84     1353.88     97.32 o 
   8   9   4      125.34       81.93     58.01 o 
   9   9   4      114.56       21.91     58.27 o 
  10   9   4       57.98       88.59     71.01 o 
  11   9   4       34.62       39.30     55.21 o 
 -10  10   4        1.59      -54.09     47.85 o 
  -9  10   4     5437.96     5850.97    365.64 o 
  -8  10   4       52.11       37.84     40.04 o 
  -7  10   4     7426.94     7718.92    393.03 o 
  -6  10   4     1353.39     1284.92    158.62 o 
  -5  10   4     4255.55     4298.33    273.41 o 
  -4  10   4      159.66       85.27     30.79 o 
  -3  10   4     7350.79     7136.02    171.65 o 
  -2  10   4     1610.44     1546.99     87.10 o 
  -1  10   4     4028.19     3894.42    155.28 o 
   0  10   4     2156.48     2132.58     71.56 o 
   1  10   4     1866.34     1738.00     60.21 o 
   2  10   4      377.66      354.30     32.89 o 
   3  10   4     4146.17     4063.69    125.84 o 
   4  10   4     5757.74     5924.27    141.07 o 
   5  10   4     1216.15     1437.28    184.97 o 
   6  10   4     4751.23     5242.66    362.08 o 
   7  10   4      636.30      598.68    134.68 o 
   8  10   4     3046.72     3921.59    334.21 o 
   9  10   4     1726.70     1757.23    230.11 o 
  -9  11   4      686.95      654.78    128.62 o 
  -8  11   4      647.10      571.92    115.08 o 
  -7  11   4        0.22      -30.88     32.95 o 
  -6  11   4      849.03      965.93    141.28 o 
  -5  11   4      238.54      257.72     55.44 o 
  -4  11   4      109.59       92.40     35.78 o 
  -3  11   4       89.78      182.22     40.24 o 
  -2  11   4       60.57       57.14     23.82 o 
  -1  11   4      249.57      239.75     41.36 o 
   0  11   4      311.03      264.21     38.86 o 
   1  11   4      961.58     1003.65     77.20 o 
   2  11   4      974.77      896.39     92.17 o 
   3  11   4      163.81      154.75     40.91 o 
   4  11   4       82.89       23.45     22.05 o 
   5  11   4        9.43       61.54     52.91 o 
   6  11   4        3.90       88.79     56.65 o 
   7  11   4       72.32      -10.57     47.49 o 
   8  11   4        3.25      -88.36     64.39 o 
  -8  12   4       21.10      -43.92     44.28 o 
  -7  12   4     6428.52     6477.04    884.19 o 
  -6  12   4       90.64       86.81     39.48 o 
  -5  12   4     1201.20     1198.97    219.40 o 
  -4  12   4        2.35        5.79     19.43 o 
  -3  12   4     2829.12     2754.03    222.06 o 
  -2  12   4      587.13      524.73     62.93 o 
  -1  12   4     3739.92     3754.84    164.07 o 
   0  12   4     3698.00     3519.38    194.53 o 
   1  12   4     3255.28     3340.40    186.83 o 
   2  12   4      214.93      192.99     47.95 o 
   3  12   4     3333.71     3195.77    179.02 o 
   4  12   4     2381.01     2111.62    235.33 o 
   5  12   4      355.90      444.82    117.04 o 
   6  12   4     2305.25     2207.78    256.86 o 
  -6  13   4     2252.39     1810.27    198.94 o 
  -5  13   4      755.81      794.98    103.33 o 
  -4  13   4     2703.85     2558.86    175.35 o 
  -3  13   4        3.10      132.46     43.92 o 
  -2  13   4     1800.77     1727.71    115.47 o 
  -1  13   4       19.60        8.03     13.34 o 
   0  13   4      481.18      345.79     64.78 o 
   1  13   4      211.76      250.40     57.10 o 
   2  13   4       35.38       15.95     67.47 o 
   3  13   4     2860.69     2861.33    178.77 o 
   4  13   4       80.04       98.23     58.84 o 
  -2  14   4     1829.26     1672.09    118.27 o 
  -1  14   4     1759.18     1661.81    116.49 o 
   0  14   4      788.38      713.37     74.35 o 
   1  14   4      104.30       37.18     31.09 o 
 -14   1   5     2575.49     2572.60    194.90 o 
 -13   1   5      854.91      838.76    106.28 o 
 -12   1   5      521.86      629.00     89.70 o 
 -11   1   5       63.82       65.35     45.17 o 
 -10   1   5     1954.71     2119.42    145.03 o 
  -9   1   5      185.36      141.64     37.32 o 
  -8   1   5    24002.38    23179.09    424.30 o 
  -7   1   5     2751.00     2785.22    113.38 o 
  -6   1   5    19748.78    20256.08    360.86 o 
  -5   1   5      552.99      606.17     46.12 o 
  -4   1   5    19248.34    19341.78    246.21 o 
  -3   1   5      789.10      837.69     35.43 o 
  -2   1   5    38062.57    37421.94    281.39 o 
  -1   1   5     8924.79     8853.51     91.68 o 
   0   1   5     7585.79     7411.97     94.70 o 
   1   1   5       32.06       65.08     12.68 o 
   2   1   5    13709.91    13326.97    112.98 o 
   3   1   5      315.83      212.16     35.61 o 
   4   1   5     7106.31     7174.54     80.57 o 
   5   1   5     4163.80     3913.01     65.29 o 
   6   1   5       65.00       70.22     14.10 o 
   7   1   5     3581.55     3643.98     80.50 o 
   8   1   5     8902.68     9108.20    215.30 o 
   9   1   5    10418.92    10414.82    277.79 o 
  10   1   5    11802.64    11761.13    302.28 o 
  11   1   5     5116.14     5128.94    294.24 o 
  12   1   5     1836.83     1762.37    128.49 o 
  13   1   5      250.94      201.56     79.25 o 
  14   1   5      219.39      201.96     49.39 o 
 -14   2   5      167.29      150.05     53.23 o 
 -13   2   5      454.66      438.99     80.45 o 
 -12   2   5      326.71      305.35     65.64 o 
 -11   2   5     3792.94     3785.65    127.13 o 
 -10   2   5      283.95      219.82     57.08 o 
  -9   2   5     1244.01     1104.89    100.89 o 
  -8   2   5      526.14      434.51     59.65 o 
  -7   2   5     3997.81     3777.28    115.32 o 
  -6   2   5     3727.40     3823.88    124.42 o 
  -5   2   5    18135.59    17891.99    327.48 o 
  -4   2   5     4938.39     5070.66     82.89 o 
  -3   2   5    12114.04    12105.44    130.15 o 
  -2   2   5      778.98      732.11     26.04 o 
  -1   2   5     7432.22     7388.69     86.36 o 
   0   2   5     9367.83     9105.68    115.36 o 
   1   2   5     1385.68     1317.58     54.15 o 
   2   2   5    13656.59    14215.73    157.67 o 
   3   2   5     1037.10     1122.83     38.90 o 
   4   2   5    12544.60    12854.21    141.51 o 
   5   2   5     2875.96     2849.35     71.13 o 
   6   2   5     6415.55     6010.39    128.14 o 
   7   2   5     2613.03     2579.04     62.78 o 
   8   2   5     5257.70     5337.39    129.73 o 
   9   2   5       36.51       57.40     19.17 o 
  10   2   5      975.43      900.13     84.91 o 
  11   2   5      231.90      241.40     48.07 o 
  12   2   5      731.15      725.91     67.24 o 
  13   2   5      177.30      167.35     80.17 o 
 -14   3   5     2776.07     2810.89    291.57 o 
 -13   3   5      738.20      751.99    217.05 o 
 -12   3   5     5810.46     6193.38    325.25 o 
 -11   3   5     1006.43     1181.14    115.69 o 
 -10   3   5     2799.90     2859.86     87.61 o 
  -9   3   5      777.44      785.25     41.47 o 
  -8   3   5     2748.38     2757.12     66.50 o 
  -7   3   5       25.52       32.55     13.28 o 
  -6   3   5     3202.41     3104.82    102.31 o 
  -5   3   5     2193.18     2450.28     93.90 o 
  -4   3   5    10207.07    10351.17    177.33 o 
  -3   3   5     1408.16     1411.95     59.63 o 
  -2   3   5     6869.53     6850.96     91.76 o 
  -1   3   5     3304.29     3203.51     62.49 o 
   0   3   5     2015.76     2004.47     48.91 o 
   1   3   5      991.77     1048.53     52.16 o 
   2   3   5     6849.06     6932.61     89.88 o 
   3   3   5        9.14       24.45      8.61 o 
   4   3   5     7027.58     6875.58    153.78 o 
   5   3   5     3465.85     3639.98     89.71 o 
   6   3   5     6300.76     6524.08    127.88 o 
   7   3   5      413.48      416.89     53.76 o 
   8   3   5     1325.06     1310.28     34.94 o 
   9   3   5     1191.67     1256.33     68.14 o 
  10   3   5       61.93       66.04     22.67 o 
  11   3   5      980.26      963.27     77.09 o 
  12   3   5       62.49       80.44     25.97 o 
  13   3   5      419.38      507.49     60.30 o 
 -13   4   5     3846.36     3926.92    348.28 o 
 -12   4   5     1177.36     1294.21    129.33 o 
 -11   4   5     7439.63     7849.21    299.56 o 
 -10   4   5      288.26      312.53     59.96 o 
  -9   4   5     5962.71     5729.04    230.18 o 
  -8   4   5       77.09      102.65     45.90 o 
  -7   4   5     4662.92     4589.03    168.83 o 
  -6   4   5     1174.87     1107.19     60.35 o 
  -5   4   5    14261.28    14116.70    228.57 o 
  -4   4   5     1696.04     1777.90     75.09 o 
  -3   4   5    13130.38    12760.84    166.14 o 
  -2   4   5     3483.47     3385.26     65.98 o 
  -1   4   5    15826.74    15759.53    191.96 o 
   0   4   5    20949.00    21927.66    464.83 o 
   1   4   5    24056.95    24711.42    305.80 o 
   2   4   5    10618.23    10994.50    188.63 o 
   3   4   5     6487.11     6632.34    104.58 o 
   4   4   5     2387.85     2508.71     77.13 o 
   5   4   5    14944.13    15410.13    210.59 o 
   6   4   5     6969.72     7284.66    140.98 o 
   7   4   5     1495.52     1451.87     65.12 o 
   8   4   5     8925.27     8739.69    242.32 o 
   9   4   5       34.69       23.60     14.48 o 
  10   4   5     1774.15     1964.66    105.78 o 
  11   4   5      518.25      551.32     58.87 o 
  12   4   5     3707.90     3533.92    153.19 o 
  13   4   5       22.55       37.90     22.81 o 
 -13   5   5       56.13      -18.03     33.63 o 
 -12   5   5      148.32       79.77     48.94 o 
 -11   5   5      686.44      732.42     94.12 o 
 -10   5   5      104.92       60.86     49.48 o 
  -9   5   5     1095.36      993.89     98.63 o 
  -8   5   5     1105.32     1059.84     96.50 o 
  -7   5   5     2864.12     2811.92    104.51 o 
  -6   5   5        1.99        7.53      9.48 o 
  -5   5   5     2158.26     2178.85     81.53 o 
  -4   5   5        1.01       28.57     12.49 o 
  -3   5   5       20.31        7.28      5.78 o 
  -2   5   5      960.86      953.23     43.91 o 
  -1   5   5        0.43        9.19      7.75 o 
   0   5   5       19.03       10.51     26.42 o 
   1   5   5      388.10      323.50     62.22 o 
   2   5   5       60.12       43.95     11.02 o 
   3   5   5     1036.84     1057.09     62.49 o 
   4   5   5      128.63      122.23     16.77 o 
   5   5   5     1541.35     1545.33     67.31 o 
   6   5   5      731.62      686.33     58.13 o 
   7   5   5      436.11      423.80     56.26 o 
   8   5   5      154.74      161.34     35.62 o 
   9   5   5     1192.49     1159.02    104.08 o 
  10   5   5        0.17      -24.49     20.85 o 
  11   5   5      156.23      188.47     42.88 o 
  12   5   5      109.88      110.35     32.05 o 
  13   5   5       58.64       36.51     35.80 o 
 -13   6   5      328.78      282.11     91.25 o 
 -12   6   5     1126.86     1350.77    190.47 o 
 -11   6   5     4939.72     5159.50    355.96 o 
 -10   6   5       31.63       52.53     34.47 o 
  -9   6   5     6783.47     7187.47    384.15 o 
  -8   6   5      527.54      475.58     96.32 o 
  -7   6   5     9699.41    10014.52    413.90 o 
  -6   6   5     2493.00     2542.64    114.52 o 
  -5   6   5    10220.60    10364.93    219.45 o 
  -4   6   5     1897.99     1945.33     93.13 o 
  -3   6   5       10.11       29.95     15.76 o 
  -2   6   5     3662.58     3908.40     99.12 o 
  -1   6   5    11427.18    10901.55    181.96 o 
   0   6   5     9560.51     9779.56    354.16 o 
   1   6   5    55528.93    54162.88    836.70 o 
   2   6   5    18956.01    18693.72    500.06 o 
   3   6   5    12281.52    12413.19    186.11 o 
   4   6   5      405.79      319.92     98.54 o 
   5   6   5     1666.09     1741.73     70.42 o 
   6   6   5     1805.78     1915.05     81.92 o 
   7   6   5     4241.69     4261.44    177.70 o 
   8   6   5     4616.96     4781.50    260.64 o 
   9   6   5      535.64      553.45    107.80 o 
  10   6   5     2979.08     2976.92    256.55 o 
  11   6   5     2765.11     2922.39    265.44 o 
  12   6   5     5058.17     4875.02    356.79 o 
 -12   7   5      764.47      774.15    146.18 o 
 -11   7   5     1389.02     1380.65    188.75 o 
 -10   7   5     1492.89     1643.49    195.87 o 
  -9   7   5     3429.62     3748.86    281.47 o 
  -8   7   5     3383.45     3802.17    272.54 o 
  -7   7   5       35.90       56.52     38.56 o 
  -6   7   5       50.15       43.94     22.89 o 
  -5   7   5      924.83      919.49     81.23 o 
  -4   7   5       14.62       19.56     16.79 o 
  -3   7   5       12.33       28.27     33.42 o 
  -2   7   5      925.16      961.22     52.35 o 
  -1   7   5      109.18      107.05     18.65 o 
   0   7   5     3140.47     2903.48    110.78 o 
   1   7   5      568.34      598.89     50.60 o 
   2   7   5     6548.68     6408.76    182.47 o 
   3   7   5     2616.61     2594.99    101.86 o 
   4   7   5     6654.33     6569.33    167.33 o 
   5   7   5     3470.45     3618.08    162.22 o 
   6   7   5     1103.51     1083.30     50.01 o 
   7   7   5        1.37      -11.74     10.80 o 
   8   7   5      421.63      535.38    109.11 o 
   9   7   5      130.15       38.89     44.71 o 
  10   7   5       10.43       35.32     35.47 o 
  11   7   5     2769.53     2773.86    269.25 o 
  12   7   5      459.90      473.26    114.74 o 
 -12   8   5      107.62       62.48     44.90 o 
 -11   8   5     1345.43     1353.01    189.89 o 
 -10   8   5      169.23      258.11     84.10 o 
  -9   8   5      358.54      471.49    107.30 o 
  -8   8   5      185.31      143.42     58.07 o 
  -7   8   5     1337.04     1286.65    158.47 o 
  -6   8   5      409.46      413.12     60.01 o 
  -5   8   5     8706.46     8320.50    251.34 o 
  -4   8   5       58.41       41.57     21.25 o 
  -3   8   5     6398.57     6240.88    190.82 o 
  -2   8   5      711.04      789.51     63.03 o 
  -1   8   5     4300.85     4146.87    130.91 o 
   0   8   5      416.01      354.59     21.28 o 
   1   8   5     1837.59     1941.39    112.87 o 
   2   8   5     1023.47     1003.71     78.65 o 
   3   8   5     1688.45     1718.58     83.67 o 
   4   8   5      246.98      236.56     30.92 o 
   5   8   5     8876.48     8828.72    154.99 o 
   6   8   5     4204.82     4667.35    153.79 o 
   7   8   5     3242.65     3346.16    142.71 o 
   8   8   5     7792.79     8181.80    243.55 o 
   9   8   5      134.70      150.22     69.73 o 
  10   8   5      637.88      840.06    152.49 o 
  11   8   5      171.80      133.57     76.10 o 
 -11   9   5        1.35       41.79     49.56 o 
 -10   9   5     3287.52     3035.42    273.88 o 
  -9   9   5      443.85      329.62     92.37 o 
  -8   9   5     2069.38     2037.99    209.90 o 
  -7   9   5       13.93        0.00     24.18 o 
  -6   9   5     2341.80     2413.73    214.09 o 
  -5   9   5      287.28      249.85     19.31 o 
  -4   9   5     9226.19     8908.03    256.21 o 
  -3   9   5       64.35       88.03     27.67 o 
  -2   9   5    13722.97    13421.11    237.85 o 
  -1   9   5     2686.40     2715.48    123.26 o 
   0   9   5     1042.58      992.56     39.45 o 
   1   9   5      459.47      536.67     64.27 o 
   2   9   5     2274.17     2242.55    126.64 o 
   3   9   5     2344.83     2581.94    132.52 o 
   4   9   5     4340.14     4561.11    171.53 o 
   5   9   5     6694.84     6761.42    378.03 o 
   6   9   5     3236.06     3347.09    276.36 o 
   7   9   5     1896.51     2528.14    247.94 o 
   8   9   5     1464.14     1443.98    196.12 o 
   9   9   5     2287.85     2384.81    258.73 o 
  10   9   5      360.82      468.40    124.12 o 
 -10  10   5      177.49      235.33     81.38 o 
  -9  10   5        6.04      -36.27     42.29 o 
  -8  10   5       10.52      -11.07     27.60 o 
  -7  10   5       13.18      -12.87     33.98 o 
  -6  10   5     1308.97     1164.27    154.75 o 
  -5  10   5      515.24      489.13     99.30 o 
  -4  10   5     1085.18     1178.60     97.56 o 
  -3  10   5      173.47      164.99     54.18 o 
  -2  10   5     3022.11     2990.59    105.98 o 
  -1  10   5      610.33      634.04     58.60 o 
   0  10   5     1709.93     1569.15     78.05 o 
   1  10   5      977.64      952.41     90.14 o 
   2  10   5     1688.67     1885.49    123.73 o 
   3  10   5       43.69       12.10     31.72 o 
   4  10   5     3613.31     3728.48    183.70 o 
   5  10   5      902.31      980.30    154.55 o 
   6  10   5      170.41      274.11     86.84 o 
   7  10   5      116.51      143.39     69.73 o 
   8  10   5       23.18       33.32     48.90 o 
   9  10   5        2.58      -63.49     53.54 o 
  -9  11   5      144.18      126.46     57.87 o 
  -8  11   5    10449.23    10652.43    498.10 o 
  -7  11   5      374.82      311.34     93.40 o 
  -6  11   5     5873.92     5702.89    345.97 o 
  -5  11   5      113.22       87.51     48.52 o 
  -4  11   5     3183.49     3569.30    315.84 o 
  -3  11   5       33.23      -26.88     24.82 o 
  -2  11   5     6433.21     6638.24    211.74 o 
  -1  11   5      366.64      380.82     51.29 o 
   0  11   5     4420.84     4791.23    217.10 o 
   1  11   5      665.67      736.15     84.23 o 
   2  11   5     2340.56     2377.85    147.04 o 
   3  11   5     3647.28     3819.32    182.32 o 
   4  11   5      860.22      825.66     85.13 o 
   5  11   5     4305.02     4494.16    342.85 o 
   6  11   5      131.26      236.21     89.30 o 
   7  11   5      923.58      834.57    158.46 o 
   8  11   5     1150.45     1027.42    177.71 o 
  -7  12   5     1842.82     1604.85    191.86 o 
  -6  12   5      915.94      996.23    230.56 o 
  -5  12   5     1021.43     1153.10    154.91 o 
  -4  12   5      107.40       57.98     49.10 o 
  -3  12   5      458.82      463.96     74.56 o 
  -2  12   5      648.18      795.82     77.53 o 
  -1  12   5      383.71      424.24     57.57 o 
   0  12   5      841.73      808.60     94.14 o 
   1  12   5      261.97      252.81     93.76 o 
   2  12   5      112.61      165.34     42.94 o 
   3  12   5       42.01       21.87     30.18 o 
   4  12   5     1596.72     1785.50    225.42 o 
   5  12   5        1.26      -16.12     47.14 o 
   6  12   5      302.37      221.73     91.84 o 
  -5  13   5       80.38       95.01     86.84 o 
  -4  13   5     1948.33     1791.11    149.76 o 
  -3  13   5       53.61       74.38     38.48 o 
  -2  13   5     2675.65     2472.80    140.99 o 
  -1  13   5     3623.16     3422.02    162.85 o 
   0  13   5        6.13      -14.72     25.50 o 
   1  13   5      187.10      117.85     45.15 o 
   2  13   5      630.30      516.05    121.27 o 
   3  13   5        7.58       89.83     61.29 o 
  -1  14   5     2370.62     2030.39    244.64 o 
   0  14   5      560.76      339.80     64.42 o 
   1  14   5       62.47       51.59     34.95 o 
 -14   0   6     2030.05     2371.42    268.97 o 
 -13   0   6      278.17      241.00     81.92 o 
 -12   0   6     2559.96     2851.60    267.77 o 
 -11   0   6     1351.02     1187.04    165.01 o 
 -10   0   6     4926.31     5016.77    319.68 o 
  -9   0   6    19919.31    18746.98    584.41 o 
  -8   0   6     1169.25     1077.56    133.81 o 
  -7   0   6    32621.17    31910.78    480.36 o 
  -6   0   6     1041.06     1126.78    113.78 o 
  -5   0   6    17791.15    18236.21    393.29 o 
  -4   0   6     5060.10     5640.95    165.82 o 
  -3   0   6    17142.40    17439.37    269.31 o 
  -2   0   6     5780.86     6088.80    148.58 o 
  -1   0   6    15282.53    15311.34    216.81 o 
   0   0   6       14.88       33.38     11.85 o 
   1   0   6    26488.88    25629.24    400.98 o 
   2   0   6      332.75      236.78     26.92 o 
   3   0   6    58449.09    58290.62    326.58 o 
   4   0   6     9799.04     9905.68    262.02 o 
   5   0   6      580.76      599.99     38.98 o 
   6   0   6     9404.13     9631.02    190.66 o 
   7   0   6       55.00       42.88     30.41 o 
   8   0   6     5198.28     5339.68    235.35 o 
   9   0   6     5477.89     5513.33    174.62 o 
  10   0   6    12168.44    12370.97    275.97 o 
  11   0   6      780.74      869.26    155.17 o 
  12   0   6      740.80      811.80    128.98 o 
  13   0   6     1398.06     1447.83    176.60 o 
 -14   1   6       93.89      223.22     93.95 o 
 -13   1   6       46.60        0.45     52.32 o 
 -12   1   6      338.71      249.59     57.94 o 
 -11   1   6       89.35       72.14     37.02 o 
 -10   1   6      701.02      610.91     79.41 o 
  -9   1   6     1509.51     1592.80    121.60 o 
  -8   1   6       59.96       61.86     33.14 o 
  -7   1   6      586.16      672.63     49.89 o 
  -6   1   6     2895.23     2732.87    107.50 o 
  -5   1   6     3491.39     3306.30    110.47 o 
  -4   1   6     1473.33     1395.17     51.38 o 
  -3   1   6      783.96      919.22     36.50 o 
  -2   1   6    14949.42    15869.09    158.37 o 
  -1   1   6    18168.04    19033.12    222.25 o 
   0   1   6     3203.78     3194.71     68.90 o 
   1   1   6      136.27      234.44     23.49 o 
   2   1   6        7.05       11.49      5.92 o 
   3   1   6     1263.48     1218.60     36.84 o 
   4   1   6       30.42       24.15      8.76 o 
   5   1   6     1147.91     1104.14     38.05 o 
   6   1   6       24.64       13.37      5.35 o 
   7   1   6      208.51      200.36     18.86 o 
   8   1   6       39.23       38.16      9.67 o 
   9   1   6      917.51      893.44     49.13 o 
  10   1   6     3752.20     3881.88    107.53 o 
  11   1   6     1149.23     1108.28     78.40 o 
  12   1   6     1344.54     1367.98    116.30 o 
  13   1   6     2524.12     2230.22    153.42 o 
 -13   2   6     6025.04     6043.58    325.19 o 
 -12   2   6       36.17      -42.10     29.65 o 
 -11   2   6     4244.40     4196.43    234.16 o 
 -10   2   6     2691.50     2639.38    165.57 o 
  -9   2   6     7816.34     7771.00    268.06 o 
  -8   2   6     1272.47     1173.10     98.96 o 
  -7   2   6     5997.14     6100.01    149.90 o 
  -6   2   6      260.72      280.38     34.61 o 
  -5   2   6     2549.28     2501.47     66.61 o 
  -4   2   6     2248.19     2149.33     79.69 o 
  -3   2   6    37998.34    38275.22    344.44 o 
  -2   2   6     9094.72    10003.97    105.94 o 
  -1   2   6    19328.50    18752.06    162.59 o 
   0   2   6    15258.44    15410.36    146.95 o 
   1   2   6     3040.50     3073.45     88.18 o 
   2   2   6     1764.88     1957.31     62.46 o 
   3   2   6     6987.98     6698.48     92.16 o 
   4   2   6     2060.03     2025.82     58.75 o 
   5   2   6    10666.97    10894.75    144.42 o 
   6   2   6      591.11      575.39     37.17 o 
   7   2   6     2759.70     2736.17    113.88 o 
   8   2   6     2330.76     2210.08     58.24 o 
   9   2   6     1081.97     1116.61     49.92 o 
  10   2   6     3228.96     3206.57     91.24 o 
  11   2   6       46.04       42.79     21.05 o 
  12   2   6     1344.59     1277.95     90.13 o 
  13   2   6      203.65      224.78     51.02 o 
 -13   3   6     1246.08     1459.49    261.38 o 
 -12   3   6     3768.14     3975.56    224.47 o 
 -11   3   6      519.38      506.16     77.54 o 
 -10   3   6     4012.93     3973.06     92.84 o 
  -9   3   6      507.46      558.07     31.38 o 
  -8   3   6      317.13      269.84     24.93 o 
  -7   3   6     1906.43     1923.74     97.95 o 
  -6   3   6     3846.47     3781.57    111.93 o 
  -5   3   6       82.82       91.65     18.04 o 
  -4   3   6    31063.27    31866.29    320.38 o 
  -3   3   6      764.11      692.20     44.30 o 
  -2   3   6    25996.64    25820.02    240.05 o 
  -1   3   6     2932.38     3211.55     68.08 o 
   0   3   6    12447.44    12107.15    156.72 o 
   1   3   6      547.89      444.15     23.29 o 
   2   3   6      736.10      761.09     30.41 o 
   3   3   6      296.61      263.80     19.43 o 
   4   3   6     3070.57     2898.70     77.29 o 
   5   3   6       50.10       68.84     13.02 o 
   6   3   6    13426.78    13410.27    271.44 o 
   7   3   6     2834.34     2830.04     93.30 o 
   8   3   6     6772.05     6919.03    180.22 o 
   9   3   6     2774.01     2670.02    100.83 o 
  10   3   6      760.41      802.89     68.39 o 
  11   3   6     1324.22     1265.17     88.01 o 
  12   3   6     1821.11     1732.58    107.03 o 
  13   3   6     1747.66     1514.97    128.99 o 
 -13   4   6     1392.55     1214.31    140.90 o 
 -12   4   6       19.40        5.39     30.15 o 
 -11   4   6      931.76      980.30    108.39 o 
 -10   4   6     2999.55     3404.93    190.40 o 
  -9   4   6     1303.85     1317.16    112.70 o 
  -8   4   6     2587.68     2518.74    147.17 o 
  -7   4   6       15.04       13.47     14.51 o 
  -6   4   6        1.01       -3.22      9.13 o 
  -5   4   6      391.65      371.23     33.97 o 
  -4   4   6       29.07       52.92     14.84 o 
  -3   4   6     1533.13     1553.41     48.43 o 
  -2   4   6      101.35       97.17     12.21 o 
  -1   4   6     1196.35     1334.04     42.08 o 
   0   4   6      920.89     1008.46     65.25 o 
   1   4   6     1200.91     1221.18     63.16 o 
   2   4   6     3703.03     3511.87     94.99 o 
   3   4   6     2706.35     2493.70     84.10 o 
   4   4   6    10849.94    11542.79    188.45 o 
   5   4   6      941.86      976.26     48.68 o 
   6   4   6     1781.94     1892.19     71.89 o 
   7   4   6     1314.97     1357.06     64.57 o 
   8   4   6     8231.11     8295.60    203.59 o 
   9   4   6      226.18      212.34     29.42 o 
  10   4   6       34.60       84.91     25.54 o 
  11   4   6       21.77       19.42     29.22 o 
  12   4   6     1969.35     1718.74    151.24 o 
  13   4   6      368.44      228.54    101.05 o 
 -13   5   6      913.36      764.88    157.53 o 
 -12   5   6     1903.14     1940.06    160.00 o 
 -11   5   6      800.53      933.84    108.01 o 
 -10   5   6     9348.46     9788.83   1033.40 o 
  -9   5   6     1478.78     1529.55    122.70 o 
  -8   5   6    14848.44    14928.51    455.11 o 
  -7   5   6     3246.34     3218.77    129.69 o 
  -6   5   6    17407.42    17700.60    253.86 o 
  -5   5   6      473.47      470.21     38.89 o 
  -4   5   6     3107.36     3177.14     93.71 o 
  -3   5   6      800.93      816.83     35.64 o 
  -2   5   6      135.12      121.61     13.97 o 
  -1   5   6      376.94      424.76     28.56 o 
   0   5   6    31522.97    31836.74    621.56 o 
   1   5   6       68.52        1.12     13.04 o 
   2   5   6    28052.51    27365.79    242.44 o 
   3   5   6     2652.86     2591.19     71.79 o 
   4   5   6    15450.16    15360.38    177.31 o 
   5   5   6      902.42      906.61     51.60 o 
   6   5   6    15022.58    15018.54    453.68 o 
   7   5   6     7005.35     6852.23    224.77 o 
   8   5   6     1415.02     1311.96    150.63 o 
   9   5   6     1233.27     1329.25     82.30 o 
  10   5   6     3469.82     3675.52    198.41 o 
  11   5   6      692.93      721.59     70.78 o 
  12   5   6     1259.48     1173.75     91.48 o 
 -13   6   6      111.34       45.84     52.54 o 
 -12   6   6      162.63      294.00     92.84 o 
 -11   6   6       32.08       44.01     42.87 o 
 -10   6   6      140.80      206.33     75.70 o 
  -9   6   6     1447.41     1417.60    120.95 o 
  -8   6   6      288.30      294.71     52.57 o 
  -7   6   6      913.29      900.12     86.96 o 
  -6   6   6        6.03       19.44     22.91 o 
  -5   6   6      489.75      514.24     61.27 o 
  -4   6   6        1.74       -1.00      6.66 o 
  -3   6   6        1.87       10.41      6.34 o 
  -2   6   6      132.70      133.42     35.72 o 
  -1   6   6      686.52      761.04    107.00 o 
   0   6   6      601.47      589.39     91.78 o 
   1   6   6     3625.42     3666.16    162.86 o 
   2   6   6      415.53      383.57     33.81 o 
   3   6   6      922.55      888.98     49.77 o 
   4   6   6     3216.57     3203.65    148.08 o 
   5   6   6       94.41      103.04     20.04 o 
   6   6   6      705.01      702.16     49.30 o 
   7   6   6       74.72       72.52     23.57 o 
   8   6   6       39.58       -6.66     28.02 o 
   9   6   6      427.97      392.79     94.34 o 
  10   6   6        7.72      -43.67     47.81 o 
  11   6   6      208.71      181.21     52.26 o 
  12   6   6      122.67       68.91    143.46 o 
 -12   7   6     2886.92     3202.62    300.38 o 
 -11   7   6      190.63      234.83     91.94 o 
 -10   7   6     4949.51     5172.93    353.81 o 
  -9   7   6      242.60      322.23     92.05 o 
  -8   7   6     4137.15     3955.79    285.01 o 
  -7   7   6     2378.90     2258.46    208.07 o 
  -6   7   6    15073.46    14647.93    652.85 o 
  -5   7   6      357.29      346.61     50.89 o 
  -4   7   6     5423.14     5432.45    102.99 o 
  -3   7   6       53.78       73.53     15.04 o 
  -2   7   6     8115.40     8456.46    191.43 o 
  -1   7   6       19.48       23.37     30.64 o 
   0   7   6    16357.59    16591.08    505.14 o 
   1   7   6     3131.76     2925.03    128.92 o 
   2   7   6     6177.06     6154.69    150.59 o 
   3   7   6      124.00      116.35     21.74 o 
   4   7   6     6674.70     6662.16    142.61 o 
   5   7   6     1422.87     1380.72    104.08 o 
   6   7   6     9160.21     9714.37    422.90 o 
   7   7   6     7170.47     6797.11    189.79 o 
   8   7   6     1242.76     1282.86    167.55 o 
   9   7   6     2607.65     2536.27    241.08 o 
  10   7   6      701.50      819.23    143.21 o 
  11   7   6     1198.86      938.44    161.34 o 
 -11   8   6     2535.13     1822.25    222.28 o 
 -10   8   6     1069.85     1153.18    171.64 o 
  -9   8   6     1052.25      974.25    153.34 o 
  -8   8   6      238.74      300.91     87.87 o 
  -7   8   6      747.42      849.36    130.39 o 
  -6   8   6      463.52      414.43     69.30 o 
  -5   8   6     2896.51     2830.36    339.39 o 
  -4   8   6     1531.31     1590.75     68.45 o 
  -3   8   6     9348.66     9419.43    167.92 o 
  -2   8   6     1155.10     1232.63     68.32 o 
  -1   8   6     5371.70     5297.30    132.90 o 
   0   8   6      291.07      158.52     59.55 o 
   1   8   6     1024.81     1026.01     99.46 o 
   2   8   6     2488.10     2479.85    178.37 o 
   3   8   6     2841.56     2862.06    125.57 o 
   4   8   6     4340.21     4579.52    153.68 o 
   5   8   6     3525.69     3183.26    249.67 o 
   6   8   6      522.98      425.95     99.34 o 
   7   8   6     5461.84     5740.49    355.38 o 
   8   8   6        8.24      -40.74     51.36 o 
   9   8   6     1753.63     1846.81    218.00 o 
  10   8   6     1223.87     1230.47    183.14 o 
  11   8   6       14.41      -51.89     53.44 o 
 -11   9   6      585.06      486.66    118.66 o 
 -10   9   6      354.20      270.21     89.44 o 
  -9   9   6       74.27       -2.38     32.91 o 
  -8   9   6        9.37       57.90     53.00 o 
  -7   9   6      219.58      298.76     86.04 o 
  -6   9   6     2370.87     2501.99    223.29 o 
  -5   9   6      335.55      260.54     51.79 o 
  -4   9   6    12546.13    12449.67    331.92 o 
  -3   9   6       88.62       68.06     50.19 o 
  -2   9   6     5384.11     5477.26    176.94 o 
  -1   9   6     4806.53     4448.76    225.42 o 
   0   9   6     3364.65     3576.00    258.54 o 
   1   9   6       27.82       19.30     44.95 o 
   2   9   6      142.42      152.11     33.77 o 
   3   9   6     3496.96     3483.63    150.66 o 
   4   9   6       55.15       72.95     23.39 o 
   5   9   6      120.50      235.89     76.02 o 
   6   9   6      943.47     1058.67    157.68 o 
   7   9   6     1170.22     1137.91    170.23 o 
   8   9   6      450.76      691.41    137.77 o 
   9   9   6      157.11      179.37     80.30 o 
  10   9   6      427.68      272.10     98.90 o 
 -10  10   6      647.33      616.14    132.08 o 
  -9  10   6     2163.72     2209.09    236.69 o 
  -8  10   6       33.05       63.16     38.49 o 
  -7  10   6     6148.17     5909.70    363.92 o 
  -6  10   6      276.95      200.96     70.86 o 
  -5  10   6     2360.62     2505.26    226.34 o 
  -4  10   6       25.64       80.22     21.72 o 
  -3  10   6     7866.76     7757.44    377.29 o 
  -2  10   6      157.06      125.78     37.03 o 
  -1  10   6     5608.54     6020.62    237.65 o 
   0  10   6      322.81      344.42     58.35 o 
   1  10   6     2422.85     2679.90    150.19 o 
   2  10   6      477.42      551.57     89.49 o 
   3  10   6     5682.77     5747.56    207.88 o 
   4  10   6     1343.48     1349.83     98.09 o 
   5  10   6     1950.49     1696.89    203.05 o 
   6  10   6     2955.59     3019.13    275.85 o 
   7  10   6     1242.44     1342.94    190.42 o 
   8  10   6     1776.25     1787.84    224.78 o 
   9  10   6     3127.01     3058.17    302.37 o 
  -8  11   6      419.83      326.35     90.16 o 
  -7  11   6        0.83      143.38     63.16 o 
  -6  11   6       29.71        7.92     23.14 o 
  -5  11   6      549.27      574.57    115.74 o 
  -4  11   6       72.44      132.17     51.04 o 
  -3  11   6      328.80      431.67     69.18 o 
  -2  11   6       56.86       96.38     28.74 o 
  -1  11   6     1231.72     1240.36     92.00 o 
   0  11   6      315.37      342.71     67.73 o 
   1  11   6        3.33      -32.54     24.90 o 
   2  11   6      556.56      539.70     71.05 o 
   3  11   6       16.91        9.47     18.98 o 
   4  11   6       21.41      -24.07     44.07 o 
   5  11   6       11.08       28.43     45.53 o 
   6  11   6      481.42      644.27    139.07 o 
   7  11   6      286.01      186.11     77.69 o 
  -7  12   6     2576.77     2465.43    246.16 o 
  -6  12   6        4.87       22.63     34.77 o 
  -5  12   6     1609.47     1814.09    221.13 o 
  -4  12   6      475.84      462.29     79.94 o 
  -3  12   6     2512.40     2410.24    166.13 o 
  -2  12   6      962.08      730.03     75.29 o 
  -1  12   6      804.89      796.37     77.71 o 
   0  12   6        1.54       41.60     27.30 o 
   1  12   6     3813.89     3653.50    194.83 o 
   2  12   6        2.03       48.52     36.38 o 
   3  12   6     6634.32     7104.54    442.46 o 
   4  12   6      495.34      447.80    112.35 o 
   5  12   6      199.24      -26.51     50.69 o 
  -5  13   6      517.81      515.99     95.00 o 
  -4  13   6     3536.89     3418.98    210.68 o 
  -3  13   6        4.95      -14.09    101.92 o 
  -2  13   6     3158.44     2969.00    168.23 o 
  -1  13   6       46.38       79.27     41.61 o 
   0  13   6     1578.43     1660.61    140.41 o 
   1  13   6      981.55      849.80    101.47 o 
   2  13   6      553.79      395.95    114.34 o 
 -13   1   7     1221.13     1266.48    133.38 o 
 -12   1   7      357.52      304.61     65.13 o 
 -11   1   7      710.64      781.32     97.00 o 
 -10   1   7     1918.68     1902.30    142.04 o 
  -9   1   7     1403.83     1342.40    112.86 o 
  -8   1   7    10118.17    10114.66    376.68 o 
  -7   1   7      382.31      430.52     47.92 o 
  -6   1   7     8230.79     8237.28    166.81 o 
  -5   1   7     6075.78     6314.13    110.50 o 
  -4   1   7    18543.04    18475.39    235.29 o 
  -3   1   7     2262.56     2447.51     63.63 o 
  -2   1   7    30105.98    30728.71    212.27 o 
  -1   1   7      734.38      721.18     32.47 o 
   0   1   7    23725.48    23370.62    282.65 o 
   1   1   7       93.44       67.27     11.91 o 
   2   1   7    28438.38    27733.79    218.22 o 
   3   1   7       41.88       73.26     11.28 o 
   4   1   7     3328.93     2969.26     94.36 o 
   5   1   7     3355.22     3418.03     93.00 o 
   6   1   7      533.76      515.83     28.53 o 
   7   1   7     1582.21     1557.67     48.81 o 
   8   1   7     7739.60     7885.04    205.93 o 
   9   1   7     3474.11     3583.71     95.08 o 
  10   1   7     6032.10     6053.83    130.46 o 
  11   1   7      928.07      910.33     71.58 o 
  12   1   7     2772.38     2636.37    165.80 o 
  13   1   7      248.75      163.68     47.51 o 
 -13   2   7      399.39      312.10     72.34 o 
 -12   2   7     5111.49     4965.85    253.33 o 
 -11   2   7     1052.62     1023.07    109.51 o 
 -10   2   7     7431.95     7745.78    285.73 o 
  -9   2   7      135.65      171.70     43.95 o 
  -8   2   7     1298.20     1193.67    101.78 o 
  -7   2   7      762.65      804.80     49.67 o 
  -6   2   7     1174.16     1179.24     47.29 o 
  -5   2   7    15953.80    16532.14    184.62 o 
  -4   2   7     5676.86     5859.36    107.63 o 
  -3   2   7    15842.35    16634.21    176.05 o 
  -2   2   7     2368.17     2297.59     55.21 o 
  -1   2   7     3593.64     3183.96     67.32 o 
   0   2   7     5153.04     5398.77    108.33 o 
   1   2   7     6296.81     6493.94    165.71 o 
   2   2   7      748.05      830.17     34.40 o 
   3   2   7     3519.62     3709.06     65.17 o 
   4   2   7       99.40      106.34     15.07 o 
   5   2   7     6755.80     6918.35    119.52 o 
   6   2   7     2504.78     2612.85     71.85 o 
   7   2   7     2121.96     2261.90     97.42 o 
   8   2   7      953.27      884.49     55.24 o 
   9   2   7        5.31       18.40     15.50 o 
  10   2   7     1769.95     1634.78     94.68 o 
  11   2   7      644.41      641.62     78.66 o 
  12   2   7     3130.09     2970.58    177.06 o 
  13   2   7      283.88      287.00     59.58 o 
 -13   3   7      202.16      263.09     66.32 o 
 -12   3   7      564.06      670.82    116.39 o 
 -11   3   7     1959.64     2142.73    159.00 o 
 -10   3   7     3333.66     3126.64    172.39 o 
  -9   3   7     2412.94     2196.10     45.77 o 
  -8   3   7    11955.02    12195.03    325.31 o 
  -7   3   7      408.56      388.24     38.34 o 
  -6   3   7     3475.74     3472.13     69.74 o 
  -5   3   7     4270.15     4566.69     88.05 o 
  -4   3   7    10859.88    11014.18    140.60 o 
  -3   3   7     2171.36     2019.08     60.01 o 
  -2   3   7     9989.28     9946.63    128.55 o 
  -1   3   7     1921.18     2189.33     71.77 o 
   0   3   7       17.45       19.83      8.27 o 
   1   3   7      582.85      685.29     32.72 o 
   2   3   7     2722.07     2558.28     92.18 o 
   3   3   7     6390.77     6596.85    111.26 o 
   4   3   7    14406.02    14797.58    166.03 o 
   5   3   7     5778.97     5964.30    111.62 o 
   6   3   7     6355.39     6271.59    141.21 o 
   7   3   7        2.20       -2.06     14.41 o 
   8   3   7     9021.54     8754.44    243.49 o 
   9   3   7      786.26      813.07     57.04 o 
  10   3   7       81.38       75.90     23.59 o 
  11   3   7      345.38      319.85     45.58 o 
  12   3   7      637.05      598.76     81.81 o 
  13   3   7       78.10       75.64     32.91 o 
 -13   4   7     1782.15     1737.57    157.81 o 
 -12   4   7     3284.86     3468.18    214.01 o 
 -11   4   7     8056.22     8093.65    311.45 o 
 -10   4   7      538.69      518.42     76.67 o 
  -9   4   7     2285.53     2020.51    141.63 o 
  -8   4   7     6022.85     5942.71    229.48 o 
  -7   4   7     5066.21     5070.76    178.71 o 
  -6   4   7     3892.45     3726.71    131.66 o 
  -5   4   7    10717.40    10894.78    187.63 o 
  -4   4   7     1277.60     1370.83     69.50 o 
  -3   4   7     4358.14     4726.63     90.40 o 
  -2   4   7     1793.87     1757.14     53.58 o 
  -1   4   7    27245.44    28569.45    341.58 o 
   0   4   7      597.78      555.49     27.60 o 
   1   4   7    12929.60    12620.24    306.00 o 
   2   4   7     3387.84     3423.37     97.87 o 
   3   4   7     3352.37     3241.51     68.11 o 
   4   4   7      450.62      430.37     30.54 o 
   5   4   7    16075.19    16311.55    225.26 o 
   6   4   7      788.00      793.94     43.84 o 
   7   4   7     8661.47     8763.15    169.31 o 
   8   4   7     3816.21     3862.25    142.85 o 
   9   4   7     1780.33     1849.66    106.32 o 
  10   4   7      503.02      501.24     57.29 o 
  11   4   7     1893.65     1842.73    110.73 o 
  12   4   7     2854.92     2588.14    135.98 o 
 -13   5   7        0.08      -49.92     33.28 o 
 -12   5   7       16.00       18.18     25.41 o 
 -11   5   7       64.69       22.82     28.27 o 
 -10   5   7       13.95       17.46     28.89 o 
  -9   5   7     1484.70     1732.42    133.27 o 
  -8   5   7     1202.16     1188.91    104.70 o 
  -7   5   7      472.50      478.48     52.36 o 
  -6   5   7     5540.89     5702.80    165.64 o 
  -5   5   7        0.08       20.33     14.01 o 
  -4   5   7      262.24      282.17     29.31 o 
  -3   5   7      157.95      203.73     19.50 o 
  -2   5   7      146.76      136.30     15.48 o 
  -1   5   7     1328.81     1399.10     43.07 o 
   0   5   7        5.87       -2.94     25.18 o 
   1   5   7       83.26       96.53     18.92 o 
   2   5   7      195.94      181.51     24.87 o 
   3   5   7     2116.85     2003.58     60.83 o 
   4   5   7      320.53      322.91     24.97 o 
   5   5   7     1987.35     2060.03    103.14 o 
   6   5   7      907.60      898.83     58.02 o 
   7   5   7      182.99       71.21     61.47 o 
   8   5   7        0.09      -39.92     26.61 o 
   9   5   7      255.73      295.93     43.82 o 
  10   5   7       89.09       92.93     34.97 o 
  11   5   7        7.14       35.47     26.12 o 
  12   5   7        3.88        1.31     27.36 o 
 -12   6   7      925.64      810.76    150.98 o 
 -11   6   7     2812.90     2945.18    292.97 o 
 -10   6   7       25.82       12.94     40.67 o 
  -9   6   7     5885.49     6059.16    249.22 o 
  -8   6   7     3043.62     3068.41    169.25 o 
  -7   6   7     8973.87     8999.98    274.49 o 
  -6   6   7    13258.16    12867.19    252.03 o 
  -5   6   7     3304.15     3411.59    201.70 o 
  -4   6   7      675.76      684.92     33.12 o 
  -3   6   7       59.45       78.92     16.30 o 
  -2   6   7      149.68      150.20     18.36 o 
  -1   6   7     7274.80     7156.44    114.70 o 
   0   6   7        7.06        2.75     12.17 o 
   1   6   7    23100.62    23456.48    335.65 o 
   2   6   7      376.59      370.15     42.15 o 
   3   6   7    10316.52    10107.03    162.37 o 
   4   6   7       66.57       49.41     22.37 o 
   5   6   7     6043.38     5745.84    153.27 o 
   6   6   7     1308.86     1369.73     75.73 o 
   7   6   7     1823.22     1865.36    107.03 o 
   8   6   7      452.66      346.56     84.53 o 
   9   6   7     4212.12     4512.65    261.33 o 
  10   6   7        9.79       66.49     33.47 o 
  11   6   7     5596.65     5544.26    263.89 o 
  12   6   7     1748.95     1701.86    209.01 o 
 -12   7   7     1062.30     1039.91    176.58 o 
 -11   7   7      444.25      306.96     95.10 o 
 -10   7   7      509.26      437.61    107.94 o 
  -9   7   7     4453.74     4713.30    330.81 o 
  -8   7   7     1544.06     1581.20    186.51 o 
  -7   7   7      136.85      214.62     68.83 o 
  -6   7   7     3750.27     3638.53    175.63 o 
  -5   7   7      660.36      619.07     69.75 o 
  -4   7   7      127.83      139.33     18.00 o 
  -3   7   7      160.11      188.53     23.30 o 
  -2   7   7       79.82      113.49     18.74 o 
  -1   7   7     1621.82     1681.80     98.29 o 
   0   7   7       42.40      167.53     53.97 o 
   1   7   7      353.40      368.38     80.60 o 
   2   7   7     1694.94     1664.72    117.12 o 
   3   7   7     2095.91     2258.29     98.23 o 
   4   7   7     9023.13     8985.60    394.46 o 
   5   7   7     1231.58     1519.74    167.20 o 
   6   7   7     5005.33     4596.70    293.93 o 
   7   7   7       68.11       42.92     40.46 o 
   8   7   7      849.30     1079.75    153.57 o 
   9   7   7      280.88      313.81     85.45 o 
  10   7   7       97.70       76.17     61.32 o 
  11   7   7      127.41       44.99     49.25 o 
 -11   8   7     2421.15     2553.20    267.55 o 
 -10   8   7        1.45       34.95     45.03 o 
  -9   8   7      151.71       40.84     44.00 o 
  -8   8   7       84.26      120.74     52.86 o 
  -7   8   7      294.96      378.42     93.23 o 
  -6   8   7      295.83      312.46     95.75 o 
  -5   8   7     1949.78     1976.72    125.20 o 
  -4   8   7        1.39       -0.18      7.65 o 
  -3   8   7      647.21      640.85     44.27 o 
  -2   8   7      672.36      717.43     45.98 o 
  -1   8   7     6385.70     6590.88    345.87 o 
   0   8   7       33.00       33.69     37.20 o 
   1   8   7     4043.07     4173.75    167.33 o 
   2   8   7      117.22      136.44     30.13 o 
   3   8   7       34.43       25.17     15.33 o 
   4   8   7     4929.95     4996.14    246.01 o 
   5   8   7     3348.84     3470.97    265.32 o 
   6   8   7      121.82       72.72     47.79 o 
   7   8   7     2778.04     2730.96    247.78 o 
   8   8   7     2444.81     2555.73    246.32 o 
   9   8   7       56.58       22.13     44.40 o 
  10   8   7      546.27      445.24    113.18 o 
 -10   9   7     2565.99     2690.06    272.73 o 
  -9   9   7      603.32      575.39    121.51 o 
  -8   9   7     2299.59     2041.84    220.82 o 
  -7   9   7       82.65       49.02     38.30 o 
  -6   9   7      635.26      693.00    123.18 o 
  -5   9   7      920.59      880.92     87.63 o 
  -4   9   7    10815.92    10800.16    202.79 o 
  -3   9   7      113.31      131.56     22.13 o 
  -2   9   7    14682.54    13781.46    674.20 o 
  -1   9   7      112.25      126.75     59.79 o 
   0   9   7     2828.65     2898.82    154.17 o 
   1   9   7       69.29       98.51     27.95 o 
   2   9   7     2806.15     3034.89    169.90 o 
   3   9   7      348.66      365.48     49.55 o 
   4   9   7     4510.29     4426.66    154.83 o 
   5   9   7      468.28      416.34     98.48 o 
   6   9   7     6401.79     6581.52    391.40 o 
   7   9   7       21.34       38.46     37.56 o 
   8   9   7     4832.54     5128.53    363.11 o 
   9   9   7     2337.65     2259.04    249.48 o 
  10   9   7      293.10      428.94    117.18 o 
  -9  10   7      175.81      133.79     67.12 o 
  -8  10   7      539.89      515.75    118.78 o 
  -7  10   7        0.71       46.62     40.91 o 
  -6  10   7     1148.29     1243.49    167.64 o 
  -5  10   7      737.57      652.88    119.60 o 
  -4  10   7     2353.87     2201.16    213.71 o 
  -3  10   7       62.96        6.85     37.71 o 
  -2  10   7      454.73      510.78    100.34 o 
  -1  10   7      354.39      386.44     63.69 o 
   0  10   7     1514.06     1452.08    115.03 o 
   1  10   7       62.52       79.15     30.00 o 
   2  10   7      769.58      860.11     83.38 o 
   3  10   7      171.23      186.04     37.36 o 
   4  10   7       42.78      -26.31     42.07 o 
   5  10   7      136.65      160.46     73.34 o 
   6  10   7       20.64      -15.66     37.93 o 
   7  10   7      171.77      205.51     82.70 o 
   8  10   7       73.81       42.30     42.70 o 
  -8  11   7     4305.50     4240.51    332.88 o 
  -7  11   7       49.64       59.43     50.59 o 
  -6  11   7     3252.48     3139.86    271.57 o 
  -5  11   7      220.89      146.39     65.32 o 
  -4  11   7     5718.95     5535.38    346.04 o 
  -3  11   7      173.66       82.72     48.64 o 
  -2  11   7     7008.23     7322.67    448.57 o 
  -1  11   7      944.91      964.66     83.14 o 
   0  11   7     8285.59     8817.68    297.45 o 
   1  11   7      869.58      992.27    116.05 o 
   2  11   7    14271.07    13985.09    877.61 o 
   3  11   7      125.55       43.13     46.74 o 
   4  11   7     3482.91     3151.53    290.30 o 
   5  11   7     1568.20     1752.76    218.37 o 
   6  11   7       56.82      -26.20     49.08 o 
   7  11   7      535.98      509.59    127.36 o 
  -6  12   7      271.73      191.90     76.10 o 
  -5  12   7     2211.57     1910.44    215.20 o 
  -4  12   7      603.73      573.42     87.18 o 
  -3  12   7      650.94      678.34     92.14 o 
  -2  12   7      279.22      234.54     77.55 o 
  -1  12   7      519.57      585.36    113.25 o 
   0  12   7      739.91      829.63     96.77 o 
   1  12   7     1780.44     1840.88    200.11 o 
   2  12   7       54.81      -32.86     47.51 o 
   3  12   7     1147.93     1211.46    186.55 o 
   4  12   7      359.42      358.14    106.88 o 
  -4  13   7     1244.79     1328.64    134.59 o 
  -3  13   7      327.24      334.98     66.87 o 
  -2  13   7     3540.75     3325.06    200.83 o 
  -1  13   7      492.87      539.13     83.00 o 
   0  13   7     1458.93     1219.84    161.64 o 
   1  13   7      735.73      510.94    126.59 o 
 -13   0   8     1304.77     1146.52    180.79 o 
 -12   0   8     2340.35     2444.90    254.40 o 
 -11   0   8      796.59      694.86    131.58 o 
 -10   0   8    24103.90    23737.98    712.38 o 
  -9   0   8     1391.40     1631.61    180.14 o 
  -8   0   8     5412.74     5422.30    309.38 o 
  -7   0   8     9433.23     9131.20    377.91 o 
  -6   0   8     6002.46     6129.83    231.88 o 
  -5   0   8     5277.57     5744.23    271.39 o 
  -4   0   8     4756.44     4931.20    170.46 o 
  -3   0   8    26425.85    27429.50    304.08 o 
  -2   0   8      640.73      553.68     48.97 o 
  -1   0   8    10581.82     3456.08   5342.50 o 
   0   0   8     3991.40     2169.96   1807.51 o 
   1   0   8    47557.03    47909.14    564.09 o 
   2   0   8    14206.56    14690.37    369.00 o 
   3   0   8    58120.06    58067.26    882.05 o 
   4   0   8       23.98       31.24     22.57 o 
   5   0   8     3167.77     3257.57    201.01 o 
   6   0   8      836.15      888.66     53.71 o 
   7   0   8      285.04      275.76     31.56 o 
   8   0   8     1887.87     1975.45     99.67 o 
   9   0   8     5167.68     5344.28    169.06 o 
  10   0   8     4825.66     4978.88    170.15 o 
  11   0   8     5154.96     5194.51    325.62 o 
  12   0   8      186.22      217.45     70.43 o 
  13   0   8     3487.37     2975.54    270.42 o 
 -13   1   8      379.51      339.17     90.83 o 
 -12   1   8      909.30      882.44    175.16 o 
 -11   1   8      660.47      666.15     90.51 o 
 -10   1   8      431.67      427.92     69.02 o 
  -9   1   8     1396.35     1410.88    118.62 o 
  -8   1   8     1398.36     1447.91    113.20 o 
  -7   1   8      188.13      190.60     51.83 o 
  -6   1   8     2612.58     2619.52     94.99 o 
  -5   1   8     3296.39     3458.18     86.09 o 
  -4   1   8     3949.13     3951.05     88.91 o 
  -3   1   8       22.26       10.67      6.71 o 
  -2   1   8       93.72       21.15     23.36 o 
  -1   1   8      693.58      566.27     30.60 o 
   0   1   8     1454.75     1385.16     53.64 o 
   1   1   8     2648.45     2566.45     76.63 o 
   2   1   8     3141.31     3104.59     79.14 o 
   3   1   8      105.10      133.84     17.53 o 
   4   1   8     1223.01     1180.62     55.76 o 
   5   1   8       93.04       82.58     14.82 o 
   6   1   8      648.56      599.06     42.04 o 
   7   1   8       66.94       27.28     11.81 o 
   8   1   8      288.24      267.71     24.45 o 
   9   1   8       12.97       14.43     10.08 o 
  10   1   8        1.82      -16.42     16.79 o 
  11   1   8        1.00       18.74     26.16 o 
  12   1   8     1707.34     1469.16    128.01 o 
  13   1   8     1510.17     1374.42    129.35 o 
 -13   2   8      564.77      456.50     83.81 o 
 -12   2   8     5791.93     5547.33    356.59 o 
 -11   2   8     1305.00     1257.03    123.58 o 
 -10   2   8     3742.23     3972.78    208.23 o 
  -9   2   8     2714.26     2604.49    161.60 o 
  -8   2   8     2864.17     2741.89    105.67 o 
  -7   2   8      234.38      265.36     29.17 o 
  -6   2   8     2699.11     2714.24     81.64 o 
  -5   2   8     4737.85     4924.64    107.18 o 
  -4   2   8    18082.38    18739.14    290.33 o 
  -3   2   8    17926.85    17597.47    193.13 o 
  -2   2   8     3625.42     3919.88     77.74 o 
  -1   2   8    17768.68    18733.71    203.12 o 
   0   2   8       98.70      109.48     17.24 o 
   1   2   8    11444.46    11664.62    151.79 o 
   2   2   8        8.45       19.68      8.79 o 
   3   2   8    11114.89    11462.22    127.88 o 
   4   2   8      364.09      362.82     27.86 o 
   5   2   8     4261.11     4124.25    127.26 o 
   6   2   8     1234.67     1195.38     59.99 o 
   7   2   8    10481.63    10746.32    217.66 o 
   8   2   8     1538.55     1563.18     74.78 o 
   9   2   8     5091.09     5400.84    166.63 o 
  10   2   8     3614.60     3606.04    141.62 o 
  11   2   8      257.33      250.72     53.75 o 
  12   2   8      197.28      150.46     57.15 o 
 -13   3   8     3184.76     3079.68    231.76 o 
 -12   3   8     4248.12     4355.25    240.44 o 
 -11   3   8     4919.05     4914.87    243.26 o 
 -10   3   8     1633.13     1847.92    143.96 o 
  -9   3   8      625.45      648.40     97.47 o 
  -8   3   8       26.12        8.46     20.79 o 
  -7   3   8       68.13       72.98     15.54 o 
  -6   3   8     1994.86     2014.16     63.98 o 
  -5   3   8      462.70      509.83     30.77 o 
  -4   3   8     6964.75     7109.62    122.45 o 
  -3   3   8     2497.94     2693.78     74.01 o 
  -2   3   8    12711.10    12321.78    127.32 o 
  -1   3   8     3174.38     3309.13    115.33 o 
   0   3   8    10035.73     9754.98    151.09 o 
   1   3   8     2663.65     2696.63     77.87 o 
   2   3   8      838.62      741.86     52.24 o 
   3   3   8       27.23       13.26      7.68 o 
   4   3   8     5407.13     5673.68    107.64 o 
   5   3   8      984.30      930.86     46.55 o 
   6   3   8     9468.65     9746.41    208.90 o 
   7   3   8      177.64      171.05     30.73 o 
   8   3   8     2076.27     2055.10     95.95 o 
   9   3   8      215.36      235.77     37.57 o 
  10   3   8     2088.48     2182.97    114.73 o 
  11   3   8     2689.91     2760.05    133.41 o 
  12   3   8      635.78      731.02    105.07 o 
 -13   4   8      974.61      868.88    160.94 o 
 -12   4   8       49.23      125.34     49.76 o 
 -11   4   8        5.62        6.98     25.84 o 
 -10   4   8     2280.82     2325.36    163.09 o 
  -9   4   8      171.42      167.63     44.64 o 
  -8   4   8      668.20      664.35    139.85 o 
  -7   4   8      224.81      221.48     45.33 o 
  -6   4   8      990.60     1009.99     70.99 o 
  -5   4   8     1369.25     1344.02     76.22 o 
  -4   4   8      606.31      536.58     40.65 o 
  -3   4   8     5844.26     6134.01    110.38 o 
  -2   4   8     3666.65     3672.51     81.59 o 
  -1   4   8      183.16      178.02     21.13 o 
   0   4   8     5384.49     5332.01    111.09 o 
   1   4   8      234.80      216.58     17.55 o 
   2   4   8      786.91      828.65     45.67 o 
   3   4   8     5160.85     4980.33     92.64 o 
   4   4   8     4434.74     4489.72    107.63 o 
   5   4   8     4313.53     4426.73    122.80 o 
   6   4   8      818.05      799.44     50.06 o 
   7   4   8     1159.50     1127.42     62.57 o 
   8   4   8     1073.16     1010.56     76.10 o 
   9   4   8      281.05      305.62     45.06 o 
  10   4   8       36.53       38.54     22.76 o 
  11   4   8       26.33       43.88     51.22 o 
  12   4   8      150.32       57.31     74.38 o 
 -13   5   8     2866.02     2649.87    277.94 o 
 -12   5   8      373.82      289.11     64.54 o 
 -11   5   8      188.44      151.44     44.40 o 
 -10   5   8     3223.10     3143.75    189.85 o 
  -9   5   8     1641.93     1777.71    137.24 o 
  -8   5   8     7965.46     8310.09    279.02 o 
  -7   5   8    12660.97    13005.69    629.17 o 
  -6   5   8    21555.97    21683.45    332.41 o 
  -5   5   8      366.59      368.57     41.30 o 
  -4   5   8     3391.40     3481.06    113.82 o 
  -3   5   8     1398.04     1465.25     51.00 o 
  -2   5   8      311.80      310.21     22.25 o 
  -1   5   8     1779.40     1787.16     61.55 o 
   0   5   8     7292.66     7093.49    166.73 o 
   1   5   8      183.26      200.99     26.34 o 
   2   5   8     7115.91     6888.12    151.94 o 
   3   5   8        0.96        6.03     13.92 o 
   4   5   8    13018.45    12411.97    379.06 o 
   5   5   8      966.14      986.28     53.74 o 
   6   5   8    10299.47    10702.35    198.14 o 
   7   5   8     3973.56     3859.95    330.91 o 
   8   5   8     3008.16     3196.84    173.17 o 
   9   5   8       15.39       18.59     29.97 o 
  10   5   8     6263.78     6456.26    209.54 o 
  11   5   8       54.12       70.49     27.58 o 
  12   5   8     4892.22     4743.87    309.22 o 
 -12   6   8       10.29      -44.66     34.58 o 
 -11   6   8        4.58      -22.41     23.66 o 
 -10   6   8       57.73       14.23     27.25 o 
  -9   6   8      367.40      376.37     67.20 o 
  -8   6   8      340.15      310.73     57.92 o 
  -7   6   8     1339.56     1471.46    114.21 o 
  -6   6   8     1416.78     1433.37     86.36 o 
  -5   6   8     2862.33     3065.01    117.00 o 
  -4   6   8      109.50      102.17     14.84 o 
  -3   6   8       76.77       62.46     13.35 o 
  -2   6   8       55.57       67.31     14.11 o 
  -1   6   8        5.84       11.77     14.80 o 
   0   6   8      338.29      326.51     45.12 o 
   1   6   8      133.77      146.04     32.79 o 
   2   6   8      750.51      758.82    106.13 o 
   3   6   8     1249.47     1163.86     61.16 o 
   4   6   8       71.07       99.49     31.14 o 
   5   6   8     1509.38     1311.64    106.41 o 
   6   6   8      485.26      526.88     41.09 o 
   7   6   8      355.84      339.58    105.05 o 
   8   6   8      171.39      167.70     43.98 o 
   9   6   8      745.93      678.43     88.97 o 
  10   6   8      330.74      373.98     72.68 o 
  11   6   8      154.56      128.92     48.47 o 
 -11   7   8      784.98      771.00    149.18 o 
 -10   7   8     1957.68     2214.42    242.51 o 
  -9   7   8      259.27      185.83     67.36 o 
  -8   7   8     3226.28     3390.95    278.14 o 
  -7   7   8     4600.49     4264.33    302.13 o 
  -6   7   8     5236.04     5016.51    357.60 o 
  -5   7   8     2741.87     2522.31    139.79 o 
  -4   7   8     3140.24     3431.43    106.71 o 
  -3   7   8      182.35      209.88     25.21 o 
  -2   7   8     4475.45     4766.09    111.26 o 
  -1   7   8      676.13      750.24     83.95 o 
   0   7   8    10616.82    10349.60    262.54 o 
   1   7   8     1587.64     1591.50    161.88 o 
   2   7   8     2654.82     2759.65    101.21 o 
   3   7   8       47.26       40.86     14.70 o 
   4   7   8     2159.23     2254.69    203.73 o 
   5   7   8      198.83      166.68     61.35 o 
   6   7   8     6915.50     7097.13    370.52 o 
   7   7   8     1568.05     1614.98    139.43 o 
   8   7   8     3394.38     3701.75    470.04 o 
   9   7   8      559.01      750.41     95.84 o 
  10   7   8     4363.06     4952.19    307.52 o 
  11   7   8      785.60      679.40    138.68 o 
 -11   8   8     1125.57     1297.68    196.05 o 
 -10   8   8     1158.38     1092.96    174.23 o 
  -9   8   8     2539.29     2714.90    263.41 o 
  -8   8   8      559.95      591.19    122.75 o 
  -7   8   8     1682.26     1874.40    206.69 o 
  -6   8   8      621.32      619.07     77.60 o 
  -5   8   8      793.37      831.01     83.74 o 
  -4   8   8     3269.01     3337.76    111.73 o 
  -3   8   8    11601.30    12007.90    247.54 o 
  -2   8   8     3759.36     3691.37    214.99 o 
  -1   8   8     1793.71     1933.94    114.79 o 
   0   8   8      189.78      223.99     92.53 o 
   1   8   8      367.32      350.62     79.76 o 
   2   8   8       14.72       11.12     13.26 o 
   3   8   8     4390.05     4374.74    147.77 o 
   4   8   8     2609.29     2338.94    185.57 o 
   5   8   8     5713.77     5887.12    347.83 o 
   6   8   8       34.41       33.00     45.12 o 
   7   8   8     8278.85     8074.42    426.79 o 
   8   8   8      513.54      475.81    112.45 o 
   9   8   8     1677.54     1676.18    148.94 o 
  10   8   8      410.34      446.87    117.34 o 
 -10   9   8        1.49        6.42     41.46 o 
  -9   9   8      770.68     1093.17    172.01 o 
  -8   9   8      289.99      172.66     74.31 o 
  -7   9   8       42.14       75.44     48.50 o 
  -6   9   8     1089.96     1298.77    174.47 o 
  -5   9   8      602.70      692.76    126.25 o 
  -4   9   8     1059.90     1081.96    116.59 o 
  -3   9   8      254.65      201.69     37.25 o 
  -2   9   8     2165.96     2260.73    201.13 o 
  -1   9   8      107.86       53.52     27.89 o 
   0   9   8     2540.43     2897.25    245.81 o 
   1   9   8        8.95       -4.54     12.80 o 
   2   9   8      232.24      211.26     40.12 o 
   3   9   8       43.12       23.73     31.16 o 
   4   9   8     1448.68     1667.92    193.86 o 
   5   9   8       52.41       11.93     46.40 o 
   6   9   8     1116.59     1133.94    165.99 o 
   7   9   8       43.82       55.21     46.36 o 
   8   9   8        1.50      -69.52     54.73 o 
   9   9   8       18.30       -1.64     46.56 o 
  -9  10   8     3381.05     2886.96    283.69 o 
  -8  10   8     1268.82     1387.66    192.07 o 
  -7  10   8     1438.79     1570.13    200.31 o 
  -6  10   8      652.73      629.43    126.79 o 
  -5  10   8     2198.52     2304.08    228.02 o 
  -4  10   8      724.77      569.41    111.50 o 
  -3  10   8     3972.46     4204.23    159.17 o 
  -2  10   8      189.96      158.37     34.75 o 
  -1  10   8     6098.08     6454.81    168.51 o 
   0  10   8     2300.79     2216.36    220.20 o 
   1  10   8     7743.69     8041.89    262.39 o 
   2  10   8     1231.00     1012.15    152.01 o 
   3  10   8     7223.71     7373.72    227.54 o 
   4  10   8        3.01      -85.63     57.09 o 
   5  10   8     2554.46     2631.19    259.50 o 
   6  10   8       58.96       -6.21     38.62 o 
   7  10   8     2564.57     2415.88    260.29 o 
   8  10   8      331.06      228.93     84.63 o 
  -8  11   8      448.11      419.07    112.41 o 
  -7  11   8      245.48      293.73     89.26 o 
  -6  11   8       13.54       97.22     57.29 o 
  -5  11   8      288.62      284.05     82.38 o 
  -4  11   8       21.49      -22.43     27.18 o 
  -3  11   8       20.83       68.71     47.33 o 
  -2  11   8     1583.18     1561.32     95.44 o 
  -1  11   8      378.22      343.99     41.07 o 
   0  11   8      484.57      379.92     64.50 o 
   1  11   8      250.65      168.22     45.60 o 
   2  11   8      727.02      805.72    140.66 o 
   3  11   8      272.20      188.54     73.71 o 
   4  11   8        8.90      -52.97     55.48 o 
   5  11   8       12.54       -7.45     40.57 o 
   6  11   8       60.17      -33.38     45.93 o 
  -6  12   8     1900.07     1820.55    217.97 o 
  -5  12   8      704.58      878.26    153.85 o 
  -4  12   8     1338.23     1201.52    175.07 o 
  -3  12   8     2517.72     2471.80    175.31 o 
  -2  12   8      609.11      601.78     86.04 o 
  -1  12   8     2641.81     2701.58    145.65 o 
   0  12   8       60.29        8.33     19.54 o 
   1  12   8     5659.58     5614.01    394.11 o 
   2  12   8     2405.53     2820.38    282.72 o 
   3  12   8     5643.92     6089.58    418.29 o 
  -3  13   8       39.10       38.58     32.41 o 
  -2  13   8     2245.72     2325.18    170.24 o 
  -1  13   8      723.09      613.77    130.34 o 
   0  13   8     6122.96     5137.06    357.31 o 
 -13   1   9     1556.89     1576.15    152.97 o 
 -12   1   9        5.54       -3.56     74.07 o 
 -11   1   9     3559.50     3570.29    210.70 o 
 -10   1   9      291.46      232.80     55.71 o 
  -9   1   9     3394.39     3218.27    181.90 o 
  -8   1   9     3246.26     3322.58    174.92 o 
  -7   1   9     6323.91     6277.61    156.87 o 
  -6   1   9      119.10      116.08     19.88 o 
  -5   1   9    13189.97    13727.58    179.88 o 
  -4   1   9     1822.31     1817.83     69.63 o 
  -3   1   9      809.36      784.71     53.99 o 
  -2   1   9     7212.47     6487.44    180.08 o 
  -1   1   9      203.63      197.93     24.03 o 
   0   1   9    12500.34    13439.82    257.52 o 
   1   1   9     7554.95     7619.72    194.07 o 
   2   1   9    28967.62    29275.82    235.63 o 
   3   1   9     3245.79     3146.14     76.75 o 
   4   1   9     9260.94     9791.41    205.26 o 
   5   1   9      307.47      328.86     36.50 o 
   6   1   9     3100.92     3214.48    137.66 o 
   7   1   9        0.91       17.69     11.49 o 
   8   1   9     9361.56     9702.41    209.87 o 
   9   1   9     2615.10     2659.85    114.37 o 
  10   1   9     3325.49     3309.23    257.27 o 
  11   1   9      260.94      180.59     49.81 o 
  12   1   9     1358.23     1374.78    128.19 o 
 -13   2   9     1567.93     1688.51    158.98 o 
 -12   2   9     4930.43     4330.36    242.53 o 
 -11   2   9      600.83      646.29    139.64 o 
 -10   2   9     4582.03     5091.10    239.70 o 
  -9   2   9      938.18      847.14     71.74 o 
  -8   2   9     3071.89     2968.87    103.71 o 
  -7   2   9      969.74      879.68     55.96 o 
  -6   2   9      299.24      299.41     29.34 o 
  -5   2   9     2475.77     2441.93     74.33 o 
  -4   2   9       72.20       70.39     19.54 o 
  -3   2   9     1898.82     1704.68     63.74 o 
  -2   2   9     1901.11     1862.62     67.94 o 
  -1   2   9     8463.07     8544.60    142.40 o 
   0   2   9      625.34      639.16     38.19 o 
   1   2   9     5399.70     5667.85    192.35 o 
   2   2   9      271.86      235.98     24.02 o 
   3   2   9     8049.09     8073.88    118.92 o 
   4   2   9      899.47      885.06     59.62 o 
   5   2   9     8212.06     8415.79    187.51 o 
   6   2   9       19.71       -2.17     11.76 o 
   7   2   9      287.00      327.76     34.73 o 
   8   2   9      466.24      442.77     42.09 o 
   9   2   9       45.03       73.24     23.78 o 
  10   2   9       84.86       78.43     25.30 o 
  11   2   9      805.33      641.74     87.08 o 
  12   2   9     1483.90     1570.34    136.96 o 
 -13   3   9      222.89      406.31    114.11 o 
 -12   3   9      150.33      226.68     59.31 o 
 -11   3   9     1134.23     1153.36    121.83 o 
 -10   3   9     1606.84     1648.02    139.17 o 
  -9   3   9     2461.91     2540.61    249.88 o 
  -8   3   9     1093.76     1105.42     52.25 o 
  -7   3   9      143.68      142.75     19.94 o 
  -6   3   9      228.66      235.97     24.33 o 
  -5   3   9     4328.41     4368.26    103.11 o 
  -4   3   9     3612.58     3680.28    116.67 o 
  -3   3   9     7008.62     7145.62    119.07 o 
  -2   3   9     3972.18     4110.05     81.03 o 
  -1   3   9     7132.59     7112.75    117.62 o 
   0   3   9      151.94      123.43     18.46 o 
   1   3   9     2038.26     2010.54     72.84 o 
   2   3   9     2510.37     2612.97    103.03 o 
   3   3   9     3488.58     3463.26     73.63 o 
   4   3   9     3473.49     3496.67     96.41 o 
   5   3   9      677.81      735.27     55.19 o 
   6   3   9     6214.03     6181.95    216.19 o 
   7   3   9       76.76       48.06     19.39 o 
   8   3   9     7246.41     6849.38    191.46 o 
   9   3   9       75.53       64.31     23.14 o 
  10   3   9      389.22      372.31     49.64 o 
  11   3   9      317.99      255.92    100.37 o 
  12   3   9     1022.44      936.48    106.84 o 
 -13   4   9        3.60       70.41     59.95 o 
 -12   4   9     4876.74     4871.62    283.99 o 
 -11   4   9     1253.76     1445.07    136.04 o 
 -10   4   9     1713.49     1839.16    147.70 o 
  -9   4   9     1928.84     2017.30    146.23 o 
  -8   4   9     4348.40     4346.95    203.76 o 
  -7   4   9     3436.15     3439.39    236.87 o 
  -6   4   9     5036.38     5024.36    160.69 o 
  -5   4   9     7405.84     7704.95    187.17 o 
  -4   4   9     4685.69     4666.24    135.15 o 
  -3   4   9     4271.48     4326.31     91.52 o 
  -2   4   9     7349.45     7219.43    131.39 o 
  -1   4   9    14291.35    13887.18    175.57 o 
   0   4   9      434.99      464.72     35.69 o 
   1   4   9    11914.42    11890.41    147.05 o 
   2   4   9       11.66       13.41      7.19 o 
   3   4   9     2747.26     2698.76     54.88 o 
   4   4   9     1451.36     1455.32     65.55 o 
   5   4   9     8941.64     8996.14    176.35 o 
   6   4   9       99.15      129.91     21.98 o 
   7   4   9     7977.34     8121.77    210.58 o 
   8   4   9       26.52       13.41     16.84 o 
   9   4   9     5290.44     5295.25    181.42 o 
  10   4   9        9.67       -2.93     19.64 o 
  11   4   9     4752.14     4359.90    222.97 o 
  12   4   9      532.56      410.71     99.47 o 
 -12   5   9       13.94        5.30     24.56 o 
 -11   5   9       18.05        2.56     51.55 o 
 -10   5   9       99.35       58.48     36.25 o 
  -9   5   9       76.58       14.21    123.64 o 
  -8   5   9      159.18      160.15     42.15 o 
  -7   5   9      522.08      484.68     67.28 o 
  -6   5   9      311.81      354.01     47.80 o 
  -5   5   9      725.51      767.63     59.81 o 
  -4   5   9     1965.98     1803.86     84.81 o 
  -3   5   9       14.30       21.97      9.86 o 
  -2   5   9        5.93        0.05      5.93 o 
  -1   5   9      916.16      932.04     60.85 o 
   0   5   9     1101.03      983.15     37.24 o 
   1   5   9     1031.99     1070.06     70.72 o 
   2   5   9        2.82       25.27     16.31 o 
   3   5   9      686.14      688.08     41.06 o 
   4   5   9      713.39      735.25    107.09 o 
   5   5   9     2409.28     2343.70     83.26 o 
   6   5   9     1125.77     1113.53     64.73 o 
   7   5   9      194.13      149.82     39.50 o 
   8   5   9       21.48       -1.19     56.42 o 
   9   5   9        9.25       14.00     22.33 o 
  10   5   9       89.06       80.93     36.70 o 
  11   5   9       45.91       23.82     25.65 o 
 -12   6   9      370.66      375.83     97.79 o 
 -11   6   9      954.39      891.85    108.33 o 
 -10   6   9      251.11      332.02     81.80 o 
  -9   6   9     1033.24     1053.21    108.11 o 
  -8   6   9     9234.38     9591.85    308.93 o 
  -7   6   9     8198.27     8586.20    278.04 o 
  -6   6   9     7979.29     8247.30    322.37 o 
  -5   6   9     9400.59     9329.53    248.76 o 
  -4   6   9     1747.54     1750.99    117.79 o 
  -3   6   9     2593.89     2576.13     74.33 o 
  -2   6   9     2387.06     2493.07     66.42 o 
  -1   6   9     8191.07     8607.26    283.27 o 
   0   6   9      837.17      755.99     89.91 o 
   1   6   9     5782.35     5534.89    196.89 o 
   2   6   9     1875.27     1933.96    137.10 o 
   3   6   9     5100.85     4677.95    215.48 o 
   4   6   9     1890.11     1811.48    122.66 o 
   5   6   9    11326.78    11508.24    317.42 o 
   6   6   9     1989.38     2042.72    138.63 o 
   7   6   9     4165.80     4168.93    388.82 o 
   8   6   9      196.77      248.43     55.33 o 
   9   6   9     4574.35     4637.60    443.48 o 
  10   6   9      352.04      308.96     88.89 o 
  11   6   9     8832.46     8023.03    432.32 o 
 -11   7   9     1029.79     1085.58    182.13 o 
 -10   7   9       14.49       29.99     42.29 o 
  -9   7   9      736.44      869.02     99.22 o 
  -8   7   9      914.43      994.63    102.05 o 
  -7   7   9      922.45      971.55     94.98 o 
  -6   7   9     3990.98     4041.41    191.79 o 
  -5   7   9      422.08      417.55     59.64 o 
  -4   7   9    10626.65    10726.99    312.10 o 
  -3   7   9     3189.69     3303.57    100.68 o 
  -2   7   9       36.58       58.32     20.72 o 
  -1   7   9     2877.72     3000.75    173.45 o 
   0   7   9      474.93      497.31    128.91 o 
   1   7   9     1568.15     1609.09    121.97 o 
   2   7   9     1102.23     1110.63     69.74 o 
   3   7   9      328.81      345.17     33.95 o 
   4   7   9     2778.11     2914.66    257.08 o 
   5   7   9     1490.35     1453.98    152.30 o 
   6   7   9     2765.25     3056.59    177.49 o 
   7   7   9       53.37       32.04     23.94 o 
   8   7   9      461.67      534.56     79.14 o 
   9   7   9        0.09      -21.53     36.89 o 
  10   7   9      455.32      421.70    109.44 o 
 -10   8   9     1254.73     1270.15    193.88 o 
  -9   8   9      617.64      610.76    132.56 o 
  -8   8   9     2250.17     2513.59    253.76 o 
  -7   8   9      586.65      456.48    110.08 o 
  -6   8   9      379.38      339.23     92.08 o 
  -5   8   9      470.01      451.01     63.10 o 
  -4   8   9      104.89      103.92     20.44 o 
  -3   8   9     1651.34     1657.90     72.04 o 
  -2   8   9     2862.66     2652.71    112.74 o 
  -1   8   9    11247.78    11994.86    361.67 o 
   0   8   9        1.58       28.31     28.17 o 
   1   8   9     6132.58     6160.59    225.97 o 
   2   8   9        0.31       -7.64     16.23 o 
   3   8   9      614.06      582.81     47.04 o 
   4   8   9     1100.50     1096.03    126.08 o 
   5   8   9     4086.20     4535.72    219.19 o 
   6   8   9      369.18      330.37     80.01 o 
   7   8   9     2132.89     2308.55    167.09 o 
   8   8   9      115.26      126.80     57.15 o 
   9   8   9     1661.57     1835.62    208.61 o 
  -9   9   9     3829.69     4016.53    332.34 o 
  -8   9   9      852.70      948.30    163.51 o 
  -7   9   9       94.25      134.59     66.39 o 
  -6   9   9      380.38      262.25     82.08 o 
  -5   9   9     2784.30     2682.61    248.47 o 
  -4   9   9     4523.09     4797.79    320.72 o 
  -3   9   9     5354.39     5833.32    183.43 o 
  -2   9   9     9982.03    10512.85    303.23 o 
  -1   9   9     2543.08     2532.85    176.55 o 
   0   9   9     2247.12     2394.52    142.35 o 
   1   9   9      428.56      371.68     45.69 o 
   2   9   9     2359.46     2371.47    174.51 o 
   3   9   9      274.84      261.36     38.04 o 
   4   9   9     2814.35     2974.15    228.98 o 
   5   9   9      182.46      133.75     49.47 o 
   6   9   9     2588.39     2805.56    187.03 o 
   7   9   9     1151.18     1244.81    128.99 o 
   8   9   9     4288.61     4362.02    304.32 o 
  -8  10   9      599.85      646.80    135.02 o 
  -7  10   9       50.02       91.99     54.76 o 
  -6  10   9       23.79       25.33     30.28 o 
  -5  10   9     1288.73     1346.35    183.65 o 
  -4  10   9      821.33      977.26    151.40 o 
  -3  10   9      493.67      457.36    102.22 o 
  -2  10   9      635.80      616.73    105.20 o 
  -1  10   9      467.64      424.31     60.99 o 
   0  10   9      538.99      500.79     61.56 o 
   1  10   9        7.08        0.31     22.20 o 
   2  10   9        5.21       19.38     25.53 o 
   3  10   9      816.27     1042.83    162.33 o 
   4  10   9        0.85      -43.36     53.20 o 
   5  10   9     1172.27     1129.48    171.28 o 
   6  10   9      182.96       72.04     53.15 o 
   7  10   9        0.53      -68.38     45.59 o 
  -7  11   9     4171.63     4009.81    330.34 o 
  -6  11   9      486.79      432.14    108.83 o 
  -5  11   9     3602.38     3751.48    306.88 o 
  -4  11   9     2197.91     2352.66    241.36 o 
  -3  11   9        2.17       27.86     36.90 o 
  -2  11   9     2712.94     2754.21    254.93 o 
  -1  11   9      125.26      157.42     32.84 o 
   0  11   9     2783.74     2709.29    176.71 o 
   1  11   9     3977.81     4386.81    219.38 o 
   2  11   9     8534.21     9687.14    336.89 o 
   3  11   9     1255.18     1311.84    192.71 o 
   4  11   9     3652.37     3667.37    317.78 o 
   5  11   9      103.00       80.40     51.77 o 
  -5  12   9      225.75      117.66     63.47 o 
  -4  12   9       14.44       -0.26     56.75 o 
  -3  12   9       50.23       65.18     66.36 o 
  -2  12   9       38.30       -7.17     17.78 o 
  -1  12   9       84.22       74.98     31.16 o 
   0  12   9     1540.32     1492.55    102.10 o 
   1  12   9      205.26      147.47     48.48 o 
   2  12   9      438.21      456.17    118.89 o 
 -12   0  10     2483.77     2808.62    279.26 o 
 -11   0  10        9.06      -43.15     40.84 o 
 -10   0  10     2506.81     2649.98    247.36 o 
  -9   0  10     6240.06     6006.48    356.88 o 
  -8   0  10     8576.71     8595.60    406.41 o 
  -7   0  10      767.65      662.18    108.94 o 
  -6   0  10    14782.04    14297.76    477.38 o 
  -5   0  10      466.65      438.94     57.59 o 
  -4   0  10     6239.41     6691.45    297.04 o 
  -3   0  10     1949.64     1811.15    148.58 o 
  -2   0  10     4372.59     4532.25    224.00 o 
  -1   0  10     2074.25     2143.03    149.56 o 
   0   0  10     2049.91     2045.32     84.91 o 
   1   0  10    30949.18    31536.13    408.99 o 
   2   0  10    17188.59    17611.49    255.26 o 
   3   0  10    27234.99    28385.35    378.58 o 
   4   0  10     2815.04     2730.53    116.62 o 
   5   0  10     7109.83     6760.41    317.29 o 
   6   0  10     1312.42     1243.58     97.52 o 
   7   0  10     5937.14     6492.04    334.31 o 
   8   0  10      444.04      373.17     87.69 o 
   9   0  10     3972.65     3658.81    273.18 o 
  10   0  10      519.16      502.05    109.52 o 
  11   0  10     1672.18     1739.01    200.35 o 
  12   0  10      291.32      355.35    101.81 o 
 -12   1  10      691.47      814.66    109.33 o 
 -11   1  10      864.85      731.93     99.24 o 
 -10   1  10      498.24      468.29     74.27 o 
  -9   1  10      487.50      491.48     56.34 o 
  -8   1  10      687.75      577.04     52.02 o 
  -7   1  10     6699.92     6329.04    236.27 o 
  -6   1  10       82.49       38.29     20.04 o 
  -5   1  10      435.40      429.47     46.49 o 
  -4   1  10     2136.56     2104.26     78.62 o 
  -3   1  10      315.73      311.79     34.54 o 
  -2   1  10      168.36      147.20     30.34 o 
  -1   1  10      492.90      481.36     32.51 o 
   0   1  10       60.36       76.06     15.46 o 
   1   1  10       16.19       15.40      8.95 o 
   2   1  10      883.51      907.79     41.17 o 
   3   1  10     3350.87     3302.00     90.39 o 
   4   1  10     4006.13     4112.66    129.94 o 
   5   1  10      132.58      113.30     46.58 o 
   6   1  10     4115.82     3811.21    137.92 o 
   7   1  10       28.29       41.32     18.40 o 
   8   1  10       45.69       58.36     19.81 o 
   9   1  10      569.96      600.69     78.70 o 
  10   1  10      141.90      128.04     43.95 o 
  11   1  10        0.14       -2.67     16.09 o 
  12   1  10      306.91      361.02     66.64 o 
 -12   2  10     2370.56     2309.54    180.00 o 
 -11   2  10       54.89      103.67     38.93 o 
 -10   2  10     5045.88     5488.03    356.22 o 
  -9   2  10     2952.26     2959.00    178.91 o 
  -8   2  10        8.50       11.11     11.00 o 
  -7   2  10     1942.24     1886.04     85.68 o 
  -6   2  10     3378.12     3348.33    101.36 o 
  -5   2  10      360.39      356.74     32.62 o 
  -4   2  10     6128.46     5951.87    136.65 o 
  -3   2  10     3997.57     4202.81    129.23 o 
  -2   2  10     5178.54     5145.52    107.53 o 
  -1   2  10     4069.71     4145.70     95.23 o 
   0   2  10     3758.21     3617.36     97.11 o 
   1   2  10    10490.00    10973.65    153.20 o 
   2   2  10      476.98      467.42     35.50 o 
   3   2  10     9396.05     9625.83    150.55 o 
   4   2  10      602.40      611.61     52.58 o 
   5   2  10     1054.80     1107.15     63.03 o 
   6   2  10     2490.85     2410.74    107.62 o 
   7   2  10    10554.82    10717.98    231.95 o 
   8   2  10      503.78      471.74     50.88 o 
   9   2  10     7955.76     8399.97    217.04 o 
  10   2  10      991.95     1018.28    106.61 o 
  11   2  10     1465.72     1273.97    207.24 o 
  12   2  10       38.12      -15.30     27.71 o 
 -12   3  10       99.56       99.01     42.31 o 
 -11   3  10     3272.18     3219.67    204.30 o 
 -10   3  10      193.23      183.72     51.13 o 
  -9   3  10     5893.53     5988.23    255.70 o 
  -8   3  10      268.74      242.38     27.35 o 
  -7   3  10     4169.48     3999.65    113.87 o 
  -6   3  10      783.47      774.03     46.63 o 
  -5   3  10     2869.96     2860.23     89.18 o 
  -4   3  10      167.69      163.73     21.94 o 
  -3   3  10    12218.53    12395.45    189.13 o 
  -2   3  10     5491.48     5699.76    101.12 o 
  -1   3  10     4744.54     4462.45     98.80 o 
   0   3  10    13026.27    12930.83    180.17 o 
   1   3  10      518.11      595.07     38.66 o 
   2   3  10     2846.32     3010.61     96.93 o 
   3   3  10      677.78      718.79     43.32 o 
   4   3  10     4193.83     4127.89     98.70 o 
   5   3  10     2218.00     2421.51    108.93 o 
   6   3  10     5743.77     5759.26    140.21 o 
   7   3  10     1174.68     1231.87     83.35 o 
   8   3  10     3212.54     3165.06    138.56 o 
   9   3  10      914.94      880.68     75.06 o 
  10   3  10     3220.42     3355.21    192.95 o 
  11   3  10      624.33      681.34     92.68 o 
 -12   4  10        6.98       25.29     30.13 o 
 -11   4  10        6.25      -24.25     94.25 o 
 -10   4  10      258.80      243.56     57.82 o 
  -9   4  10      785.52      667.12    146.29 o 
  -8   4  10        1.93      -17.54     26.17 o 
  -7   4  10       29.45       26.75     22.01 o 
  -6   4  10      274.90      337.79     43.03 o 
  -5   4  10     8069.13     8263.43    198.64 o 
  -4   4  10     3892.29     3845.20    126.92 o 
  -3   4  10     7210.39     7640.50    136.79 o 
  -2   4  10     1399.60     1382.86     66.49 o 
  -1   4  10      494.85      480.64     35.29 o 
   0   4  10     4106.88     4229.67    108.20 o 
   1   4  10     1399.12     1337.17     58.80 o 
   2   4  10      766.18      779.15     44.99 o 
   3   4  10     2432.93     2263.68     58.63 o 
   4   4  10      481.94      481.04     50.63 o 
   5   4  10     6048.13     5704.08    144.93 o 
   6   4  10      495.77      329.94     95.85 o 
   7   4  10     2354.17     2417.86    119.10 o 
   8   4  10      101.79       90.15     28.13 o 
   9   4  10      493.62      367.30     51.15 o 
  10   4  10        0.11       -6.25     19.08 o 
  11   4  10      619.60      686.57     91.82 o 
 -12   5  10        0.47       31.12     43.81 o 
 -11   5  10     1091.22      924.84    113.11 o 
 -10   5  10        1.93       92.87     88.03 o 
  -9   5  10     3067.81     3240.91    190.38 o 
  -8   5  10     1028.25     1157.01    111.29 o 
  -7   5  10    11662.87    12189.76    333.84 o 
  -6   5  10    11659.25    11622.69    285.38 o 
  -5   5  10     7867.35     7954.30    195.21 o 
  -4   5  10     2905.75     2977.18    111.39 o 
  -3   5  10     7265.71     7301.94    131.67 o 
  -2   5  10     4420.40     4450.90    116.54 o 
  -1   5  10     9482.73     9982.84    178.96 o 
   0   5  10     7032.88     7168.25    157.63 o 
   1   5  10     3538.49     3245.49    199.90 o 
   2   5  10     2581.97     2652.15    139.26 o 
   3   5  10     8023.69     8175.18    249.78 o 
   4   5  10     7103.10     6487.77    249.15 o 
   5   5  10        1.21        2.59     17.91 o 
   6   5  10     3449.29     3282.78    171.91 o 
   7   5  10     1543.96     1620.27    188.56 o 
   8   5  10     2433.67     2824.47    174.01 o 
   9   5  10      151.94      118.56    168.61 o 
  10   5  10     7859.72     7750.82    574.77 o 
 -11   6  10       91.03       49.23     31.28 o 
 -10   6  10       22.76       17.92     25.54 o 
  -9   6  10      156.80      163.07     45.90 o 
  -8   6  10     1234.03     1273.15    115.61 o 
  -7   6  10      520.74      526.08     73.16 o 
  -6   6  10      502.69      441.13     51.56 o 
  -5   6  10      655.31      605.95     55.32 o 
  -4   6  10      882.43      874.22     60.29 o 
  -3   6  10      469.43      488.73     40.23 o 
  -2   6  10       66.69       61.12     18.09 o 
  -1   6  10       62.96       51.92     28.39 o 
   0   6  10      459.89      415.29     70.30 o 
   1   6  10      401.34      325.61     65.97 o 
   2   6  10     1174.95     1098.52     94.03 o 
   3   6  10        0.72       12.95      7.13 o 
   4   6  10       42.03       56.19     27.40 o 
   5   6  10       34.55        5.49     27.23 o 
   6   6  10      413.06      409.12     65.27 o 
   7   6  10       59.31       46.31     29.28 o 
   8   6  10      221.29      242.39     52.83 o 
   9   6  10       18.49       19.89     26.38 o 
  10   6  10       53.54       14.99     38.25 o 
 -10   7  10      142.40       71.78     35.64 o 
  -9   7  10     3313.67     3315.96    344.56 o 
  -8   7  10      993.02      938.08    100.17 o 
  -7   7  10     5423.81     5713.22    233.15 o 
  -6   7  10     3161.80     3405.31    170.89 o 
  -5   7  10     1878.58     1891.84     95.42 o 
  -4   7  10     1175.00     1147.14     68.54 o 
  -3   7  10     8190.43     8331.27    223.84 o 
  -2   7  10     2554.41     2665.43    129.33 o 
  -1   7  10     3389.23     3416.92    194.11 o 
   0   7  10     9490.45     9713.84    344.77 o 
   1   7  10      296.05      304.82     61.64 o 
   2   7  10     1892.62     2011.00    131.90 o 
   3   7  10     1848.63     1845.45     73.36 o 
   4   7  10     1863.30     1810.40    211.11 o 
   5   7  10     1308.48     1273.47    115.27 o 
   6   7  10     2692.14     2930.71    177.33 o 
   7   7  10       18.73       60.21     33.32 o 
   8   7  10      704.72      833.52    101.59 o 
   9   7  10       54.58       96.22     39.37 o 
  10   7  10     5626.30     5484.73    369.05 o 
 -10   8  10     3468.68     3464.04    321.34 o 
  -9   8  10       27.43       89.90     56.11 o 
  -8   8  10      232.09      259.81     84.18 o 
  -7   8  10      132.25      176.11     73.59 o 
  -6   8  10      736.02      739.00    134.91 o 
  -5   8  10     2331.24     2225.26    225.68 o 
  -4   8  10     3492.19     3577.50    201.18 o 
  -3   8  10     4759.57     4924.00    196.28 o 
  -2   8  10     5991.55     6432.07    207.18 o 
  -1   8  10      797.19      755.93     76.37 o 
   0   8  10     4077.18     4069.20    233.09 o 
   1   8  10      198.95      149.34     37.31 o 
   2   8  10       82.49       68.12     24.54 o 
   3   8  10      664.46      644.80     80.21 o 
   4   8  10      164.37      128.46     41.60 o 
   5   8  10     1969.25     2012.91    171.01 o 
   6   8  10      853.64      738.04    133.50 o 
   7   8  10     1947.75     1978.33    158.01 o 
   8   8  10      108.94       85.13     60.96 o 
   9   8  10     2081.27     2119.12    236.80 o 
  -9   9  10     1779.76     1924.23    238.65 o 
  -8   9  10      252.08      314.71     96.20 o 
  -7   9  10     1705.80     1588.59    207.84 o 
  -6   9  10      482.17      520.02    120.61 o 
  -5   9  10      145.14      213.13     74.22 o 
  -4   9  10      575.40      372.30     96.12 o 
  -3   9  10      421.53      366.53     69.91 o 
  -2   9  10      912.10      820.50     77.43 o 
  -1   9  10      888.91      951.32     89.14 o 
   0   9  10      452.38      473.03     82.90 o 
   1   9  10      159.52      156.51     31.65 o 
   2   9  10      271.90      246.90     35.53 o 
   3   9  10      538.79      454.73     72.66 o 
   4   9  10     2947.70     3349.72    376.17 o 
   5   9  10      346.03      383.13    109.01 o 
   6   9  10      849.32      944.00    111.74 o 
   7   9  10      272.21      161.71     52.73 o 
   8   9  10        1.08       15.55     39.33 o 
  -8  10  10     3795.00     3562.42    321.32 o 
  -7  10  10       20.04       51.69     50.86 o 
  -6  10  10     2930.08     3467.59    303.31 o 
  -5  10  10       11.57       -7.00     35.06 o 
  -4  10  10     2096.03     2338.43    237.71 o 
  -3  10  10     2869.98     2526.78    245.26 o 
  -2  10  10      755.87      807.04     79.16 o 
  -1  10  10      865.51      971.44    120.13 o 
   0  10  10     2405.72     2332.12    188.10 o 
   1  10  10     4947.48     5147.72    173.39 o 
   2  10  10     1188.22     1195.93    186.77 o 
   3  10  10     6428.58     7040.14    287.76 o 
   4  10  10      412.16      452.44     76.93 o 
   5  10  10     1604.73     1457.14    140.10 o 
   6  10  10     1509.12     1389.69    140.56 o 
   7  10  10     3415.17     3113.98    299.29 o 
  -6  11  10       30.06       53.54     50.96 o 
  -5  11  10       38.28       31.04     42.49 o 
  -4  11  10        6.00       22.45     39.41 o 
  -3  11  10      129.48      135.90     64.74 o 
  -2  11  10       13.13      -24.44     37.77 o 
  -1  11  10       31.77       21.62     17.37 o 
   0  11  10      208.68      144.23     36.36 o 
   1  11  10        5.07      -12.89     57.66 o 
   2  11  10      321.25      435.75    127.85 o 
   3  11  10       81.06       59.24     33.06 o 
   4  11  10      253.04      362.32     82.67 o 
   5  11  10      105.17      161.42     71.55 o 
  -4  12  10     2020.32     1957.72    231.45 o 
  -3  12  10      751.19      668.47    142.37 o 
  -2  12  10       16.37      -40.35     33.79 o 
  -1  12  10     1402.51     1575.23    205.76 o 
   0  12  10      807.99      799.10    147.76 o 
   1  12  10     2712.40     2610.53    232.39 o 
   2  12  10     2123.27     2058.15    219.06 o 
 -12   1  11      176.84      171.19    113.36 o 
 -11   1  11     3306.32     3661.10    332.83 o 
 -10   1  11     2020.76     1916.35    263.88 o 
  -9   1  11     7018.55     7028.73    279.02 o 
  -8   1  11     1439.32     1401.19    155.19 o 
  -7   1  11    11090.73    11263.78    322.64 o 
  -6   1  11      192.28      145.67     27.98 o 
  -5   1  11    17485.52    16677.18    329.15 o 
  -4   1  11     1255.83     1165.05     72.48 o 
  -3   1  11     3268.42     3336.95    119.36 o 
  -2   1  11     1216.12     1272.73     72.45 o 
  -1   1  11     5351.95     5419.16    114.75 o 
   0   1  11     2873.51     2957.87     76.89 o 
   1   1  11    22010.57    22132.89    307.21 o 
   2   1  11     8911.41     9065.16    162.15 o 
   3   1  11     5621.62     5523.42    124.59 o 
   4   1  11     2961.26     2925.91     88.09 o 
   5   1  11     4796.78     4696.49    195.16 o 
   6   1  11     7027.39     6598.90    325.76 o 
   7   1  11     3118.68     3177.96    172.42 o 
   8   1  11    10508.50    10624.75    325.21 o 
   9   1  11      176.81      168.35     45.63 o 
  10   1  11     1855.89     1726.15    142.45 o 
  11   1  11     1254.14     1379.97    132.23 o 
 -12   2  11     1054.11     1066.99    125.94 o 
 -11   2  11      164.09       84.66     36.87 o 
 -10   2  11     3025.24     3069.48    194.22 o 
  -9   2  11        0.59      -12.97     23.72 o 
  -8   2  11     8670.10     8972.42    301.45 o 
  -7   2  11       91.96       -0.14     22.53 o 
  -6   2  11     1625.28     1667.88    119.69 o 
  -5   2  11       56.12       62.28     14.14 o 
  -4   2  11     2501.83     2444.76    114.46 o 
  -3   2  11     1005.03     1008.24     66.21 o 
  -2   2  11     2254.52     2320.33     87.05 o 
  -1   2  11     1687.82     1788.77     66.11 o 
   0   2  11        3.90       12.40      8.06 o 
   1   2  11      527.36      536.72     39.79 o 
   2   2  11      156.50      155.24     24.43 o 
   3   2  11     1773.94     1810.08     69.96 o 
   4   2  11       28.87       25.41      9.82 o 
   5   2  11     9819.50     9873.05    284.40 o 
   6   2  11     1138.03     1178.27    103.51 o 
   7   2  11     1103.10     1060.99     65.09 o 
   8   2  11     3150.34     3284.96    136.19 o 
   9   2  11        4.06       11.04     50.46 o 
  10   2  11      308.62      271.86     58.37 o 
  11   2  11       56.27       58.05     33.22 o 
 -12   3  11      165.04      335.97    100.48 o 
 -11   3  11     6266.39     5941.92    281.94 o 
 -10   3  11       24.45       63.28     41.39 o 
  -9   3  11     1390.84     1410.21    126.97 o 
  -8   3  11      278.50      288.02     57.63 o 
  -7   3  11        3.57        7.35     11.51 o 
  -6   3  11     1084.10      994.27     62.37 o 
  -5   3  11     1828.09     1990.70    101.20 o 
  -4   3  11     6645.49     6799.21    175.61 o 
  -3   3  11     8757.73     8403.25    179.04 o 
  -2   3  11     4294.70     4523.18    128.82 o 
  -1   3  11    15826.30    16559.97    250.54 o 
   0   3  11       56.11       64.37     17.22 o 
   1   3  11     5538.89     5236.84    134.28 o 
   2   3  11      729.08      779.32     43.11 o 
   3   3  11      376.49      377.53     41.91 o 
   4   3  11      227.85      201.46     28.73 o 
   5   3  11      639.89      616.74     57.81 o 
   6   3  11      878.16      941.14     73.29 o 
   7   3  11     1926.96     1892.51    105.06 o 
   8   3  11     2829.51     3035.55    136.12 o 
   9   3  11      103.54      112.17     30.56 o 
  10   3  11     2561.97     2674.26    177.97 o 
  11   3  11        6.97       -4.68     10.46 o 
 -12   4  11     3032.29     2935.01    286.54 o 
 -11   4  11      111.81      134.94     44.10 o 
 -10   4  11     3715.34     3385.97    246.80 o 
  -9   4  11      220.96      179.60     48.59 o 
  -8   4  11     6853.63     7128.98    273.37 o 
  -7   4  11     1387.25     1463.28    118.14 o 
  -6   4  11     5689.44     5806.17    224.13 o 
  -5   4  11      752.56      863.70     78.54 o 
  -4   4  11     1916.04     1837.55     90.85 o 
  -3   4  11      311.27      299.09     46.21 o 
  -2   4  11    10972.83    11261.96    241.34 o 
  -1   4  11     9193.86     9528.72    178.90 o 
   0   4  11     6261.03     6500.84    159.63 o 
   1   4  11     3324.81     3358.40    136.60 o 
   2   4  11      892.35      819.47     54.97 o 
   3   4  11     1820.48     1896.70     52.04 o 
   4   4  11     3773.56     3542.97    111.21 o 
   5   4  11     2986.31     2717.55    103.23 o 
   6   4  11        6.71       -3.03     30.19 o 
   7   4  11     2599.93     2730.97    130.31 o 
   8   4  11      861.09      928.77     79.31 o 
   9   4  11     2685.82     2805.47    138.96 o 
  10   4  11       83.85      122.87     45.25 o 
 -11   5  11      613.25      643.26     94.91 o 
 -10   5  11       26.92       15.78     30.02 o 
  -9   5  11       27.29      -20.01     26.60 o 
  -8   5  11      386.75      339.99     62.85 o 
  -7   5  11      149.51      170.41     45.52 o 
  -6   5  11     1276.80     1110.42    101.29 o 
  -5   5  11      155.02      161.77     30.32 o 
  -4   5  11     5932.97     6044.54    164.10 o 
  -3   5  11       13.38       22.69     11.93 o 
  -2   5  11      257.37      218.10     28.65 o 
  -1   5  11      551.68      506.76     39.30 o 
   0   5  11     1555.44     1532.20     66.03 o 
   1   5  11      335.17      318.86     23.56 o 
   2   5  11      236.78      281.02     66.56 o 
   3   5  11       95.71       86.30     15.96 o 
   4   5  11       69.23       56.41     12.59 o 
   5   5  11      653.16      498.14     67.94 o 
   6   5  11       33.50       39.63     68.92 o 
   7   5  11        3.33      -18.76     21.75 o 
   8   5  11       35.98       45.28     27.07 o 
   9   5  11       85.17      106.30     40.50 o 
 -11   6  11      337.03      246.56     80.94 o 
 -10   6  11      355.02      346.62     66.15 o 
  -9   6  11      462.76      329.67     64.35 o 
  -8   6  11     6963.36     7364.43    279.83 o 
  -7   6  11      458.41      462.71     70.20 o 
  -6   6  11     5865.81     6362.91    278.16 o 
  -5   6  11      552.89      551.19     54.47 o 
  -4   6  11     5275.66     5312.25    163.95 o 
  -3   6  11     1019.56     1116.25     62.05 o 
  -2   6  11     6579.75     6975.57    256.90 o 
  -1   6  11     5187.22     5108.08    118.94 o 
   0   6  11     1547.84     1552.26    140.36 o 
   1   6  11     2003.74     1899.03    163.49 o 
   2   6  11    12424.11    12557.91    434.83 o 
   3   6  11     2058.21     1832.35     66.57 o 
   4   6  11     7208.79     7444.06    262.41 o 
   5   6  11     5692.40     5817.70    237.95 o 
   6   6  11      304.01      292.49     76.18 o 
   7   6  11      377.59      405.39     68.29 o 
   8   6  11      443.24      555.98     81.32 o 
   9   6  11     3218.73     3120.21    194.24 o 
  10   6  11      390.96      302.94     91.95 o 
 -10   7  11      811.59      595.64     88.97 o 
  -9   7  11       18.88       50.03     29.85 o 
  -8   7  11     1375.49     1466.62    127.09 o 
  -7   7  11      257.43      293.40     85.30 o 
  -6   7  11      329.23      329.49     57.72 o 
  -5   7  11     2796.50     2823.39    163.28 o 
  -4   7  11     3197.62     3571.71    232.20 o 
  -3   7  11      689.18      690.37     65.99 o 
  -2   7  11     1567.37     1708.67    108.70 o 
  -1   7  11     3415.24     3210.00    183.98 o 
   0   7  11       23.88       55.77     32.31 o 
   1   7  11     1758.77     1858.93    165.16 o 
   2   7  11      219.83      176.87     43.34 o 
   3   7  11      177.34      187.07     41.61 o 
   4   7  11     1144.34     1132.63    107.97 o 
   5   7  11      377.07      309.18     58.95 o 
   6   7  11      866.50     1003.24    105.74 o 
   7   7  11      106.89      109.73     43.89 o 
   8   7  11     1414.91     1336.95    130.15 o 
   9   7  11       17.27      -47.18     51.77 o 
  -9   8  11      146.73      197.46     84.56 o 
  -8   8  11     2789.63     3031.23    289.87 o 
  -7   8  11       12.73       59.27     50.44 o 
  -6   8  11     1129.49     1226.55    177.24 o 
  -5   8  11      212.38      158.25     66.63 o 
  -4   8  11     3037.49     3116.34    268.25 o 
  -3   8  11      699.68      663.01     65.34 o 
  -2   8  11     5533.43     5714.68    203.52 o 
  -1   8  11     1992.53     2152.54    131.58 o 
   0   8  11      919.70     1044.13    121.94 o 
   1   8  11     3459.29     3664.70    239.74 o 
   2   8  11        4.30       34.60     15.39 o 
   3   8  11     3168.37     3115.69    179.40 o 
   4   8  11     1048.97     1114.51    111.36 o 
   5   8  11     1522.72     1618.40    138.16 o 
   6   8  11     1153.83     1271.00    197.02 o 
   7   8  11      333.32      417.68     77.50 o 
   8   8  11     1796.00     1519.84    201.42 o 
  -8   9  11      306.71      427.79    113.40 o 
  -7   9  11      747.30      614.59    132.23 o 
  -6   9  11       30.54       19.56     27.83 o 
  -5   9  11     1873.04     2221.64    238.24 o 
  -4   9  11     1684.87     1637.79    201.02 o 
  -3   9  11     5985.98     6226.07    383.97 o 
  -2   9  11      479.18      535.05     65.76 o 
  -1   9  11     2200.57     2173.62    135.46 o 
   0   9  11     1275.43     1544.43    154.48 o 
   1   9  11     1362.88     1349.98     97.77 o 
   2   9  11     4609.86     4907.13    228.19 o 
   3   9  11        3.77       25.89     22.65 o 
   4   9  11     1564.77     1568.41    137.41 o 
   5   9  11     1061.63     1040.64    186.02 o 
   6   9  11     1498.55     1603.63    146.86 o 
   7   9  11     2868.66     3007.98    346.42 o 
  -7  10  11      339.20      469.30    124.21 o 
  -6  10  11      450.76      292.94     95.86 o 
  -5  10  11      215.21      227.70     86.49 o 
  -4  10  11       37.27      -70.04     58.93 o 
  -3  10  11      183.15      168.79     69.67 o 
  -2  10  11      333.49      365.36     98.34 o 
  -1  10  11        2.32        3.84     13.23 o 
   0  10  11      353.37      407.30     58.93 o 
   1  10  11      374.30      441.92     92.33 o 
   2  10  11        2.16       14.14     35.58 o 
   3  10  11       87.29      100.86     38.10 o 
   4  10  11       32.91      -26.17     41.62 o 
   5  10  11     3272.52     3238.49    421.00 o 
   6  10  11       35.13      133.42     92.24 o 
  -5  11  11     8711.65     8551.09    490.84 o 
  -4  11  11      530.81      635.71    135.73 o 
  -3  11  11      154.34      140.56     69.04 o 
  -2  11  11      227.21      187.53     75.07 o 
  -1  11  11       13.64        5.37     16.11 o 
   0  11  11      350.49      408.07     84.30 o 
   1  11  11     1660.79     1780.61    187.86 o 
   2  11  11     5027.52     4503.08    237.10 o 
   3  11  11     1895.52     1948.37    161.65 o 
   4  11  11     3377.92     3366.30    297.19 o 
 -12   0  12     2015.69     1710.77    224.46 o 
 -11   0  12      123.76      103.13     59.74 o 
 -10   0  12     3971.24     4003.12    315.37 o 
  -9   0  12      220.01      297.06     90.53 o 
  -8   0  12    14557.68    13290.53   1091.48 o 
  -7   0  12      884.46      781.88     78.95 o 
  -6   0  12    31732.29    29538.41   1716.08 o 
  -5   0  12     1054.70      934.40    177.86 o 
  -4   0  12    13599.35    13379.47    714.05 o 
  -3   0  12      232.22      161.69     35.23 o 
  -2   0  12     1189.69     1162.77     88.56 o 
  -1   0  12     2784.19     2887.62    137.41 o 
   0   0  12     1023.75      996.81     80.45 o 
   1   0  12     1981.41     2154.03    164.04 o 
   2   0  12     4382.20     4362.45    167.58 o 
   3   0  12     1838.07     1872.31    120.37 o 
   4   0  12     4559.58     4417.98    164.25 o 
   5   0  12     1717.13     1590.21    167.44 o 
   6   0  12     3887.62     4076.28    275.92 o 
   7   0  12     4030.23     4053.73    284.13 o 
   8   0  12     1030.67      945.81    143.90 o 
   9   0  12     1010.28     1074.37    159.33 o 
  10   0  12     1342.81     1522.09    189.10 o 
 -12   1  12      351.80      285.90     97.29 o 
 -11   1  12       11.92        3.68     26.22 o 
 -10   1  12      104.05       89.90     40.00 o 
  -9   1  12      880.75      822.99     97.87 o 
  -8   1  12      991.11     1057.37    107.57 o 
  -7   1  12      821.27      781.70     89.24 o 
  -6   1  12        0.18      -15.19     13.63 o 
  -5   1  12     2407.48     2465.25    133.50 o 
  -4   1  12      747.38      766.74     61.24 o 
  -3   1  12      664.36      665.59     47.65 o 
  -2   1  12      152.76      148.87     26.33 o 
  -1   1  12        4.04        9.74     10.39 o 
   0   1  12     1873.39     1808.27     76.13 o 
   1   1  12     1430.69     1395.94     65.62 o 
   2   1  12     1234.59     1258.59     63.76 o 
   3   1  12        3.72        3.59     10.16 o 
   4   1  12     7676.16     7321.51    196.44 o 
   5   1  12     1888.77     1909.08    243.15 o 
   6   1  12     4499.03     4281.47    156.31 o 
   7   1  12      310.99      286.76     57.37 o 
   8   1  12      369.21      294.28     69.74 o 
   9   1  12      125.84       17.11     42.29 o 
  10   1  12      126.19      124.53     45.41 o 
 -12   2  12     4308.08     4747.64    368.40 o 
 -11   2  12     1001.12      926.13    114.18 o 
 -10   2  12    11115.98    11157.62    375.86 o 
  -9   2  12      367.13      303.32     80.54 o 
  -8   2  12     3363.87     3313.67    189.30 o 
  -7   2  12      318.16      242.91     33.71 o 
  -6   2  12     5258.74     5112.82    164.10 o 
  -5   2  12        0.60        3.18     14.03 o 
  -4   2  12     5130.83     5063.30    196.03 o 
  -3   2  12      219.96      220.58     41.48 o 
  -2   2  12     1355.66     1385.74    114.48 o 
  -1   2  12       68.41       65.73     14.33 o 
   0   2  12    15118.07    15009.90    207.26 o 
   1   2  12     5940.13     5930.61    131.53 o 
   2   2  12     2548.75     2575.28     85.26 o 
   3   2  12     1539.09     1546.20     68.81 o 
   4   2  12      501.03      457.04     35.89 o 
   5   2  12      215.96      132.25     38.53 o 
   6   2  12     6919.02     6858.40    223.70 o 
   7   2  12     1276.27     1437.67    132.26 o 
   8   2  12      835.47      794.03     92.56 o 
   9   2  12     2001.66     2187.67    160.20 o 
  10   2  12      250.86      286.53     60.99 o 
 -12   3  12       11.73       33.52     43.40 o 
 -11   3  12     2427.43     2379.99    182.01 o 
 -10   3  12      462.67      389.08     72.92 o 
  -9   3  12     4945.07     5231.74    251.97 o 
  -8   3  12       11.07       15.98     20.50 o 
  -7   3  12     3517.59     3690.00    276.44 o 
  -6   3  12      452.71      454.50     65.21 o 
  -5   3  12      147.68      158.05     24.03 o 
  -4   3  12     1190.31     1097.74    146.04 o 
  -3   3  12    11348.11    11787.00    285.61 o 
  -2   3  12       30.76       13.61     10.35 o 
  -1   3  12    16250.78    16808.91    257.08 o 
   0   3  12      111.03      111.01     26.59 o 
   1   3  12     1536.83     1561.51     88.99 o 
   2   3  12      397.56      386.37     32.85 o 
   3   3  12     2491.38     2416.11     90.87 o 
   4   3  12     6562.60     5967.58    261.00 o 
   5   3  12      469.43      518.02     50.27 o 
   6   3  12     5549.56     5537.80    421.47 o 
   7   3  12     4487.41     4626.09    167.92 o 
   8   3  12     1009.13      939.11     79.13 o 
   9   3  12     3159.97     3408.97    201.05 o 
  10   3  12     2376.81     2357.58    238.46 o 
 -11   4  12      837.44      910.17    115.05 o 
 -10   4  12     1276.38     1511.56    141.72 o 
  -9   4  12     1532.58     1705.64    143.17 o 
  -8   4  12        1.47       15.29     21.47 o 
  -7   4  12      661.13      649.07     81.54 o 
  -6   4  12      338.19      373.40     59.05 o 
  -5   4  12      753.37      736.86     63.28 o 
  -4   4  12      121.61       54.83     38.77 o 
  -3   4  12     1557.91     1629.67    105.53 o 
  -2   4  12      689.04      845.10     65.77 o 
  -1   4  12     1078.03     1048.38     63.09 o 
   0   4  12      869.08      964.79     66.75 o 
   1   4  12      402.06      472.51     45.51 o 
   2   4  12     5110.13     5245.82    416.49 o 
   3   4  12        8.90        6.76      7.28 o 
   4   4  12     4656.15     4239.47    272.81 o 
   5   4  12       42.53       51.40     33.18 o 
   6   4  12      509.80      403.63     62.23 o 
   7   4  12     1006.29      951.66     96.06 o 
   8   4  12       92.12       79.73     86.12 o 
   9   4  12      215.88      222.62     55.36 o 
  10   4  12      187.07      346.10     92.24 o 
 -11   5  12      166.82      165.18     76.70 o 
 -10   5  12     1388.73     1180.02    125.90 o 
  -9   5  12     1962.05     1954.03    154.55 o 
  -8   5  12      510.93      655.02     87.29 o 
  -7   5  12     5390.47     5855.57    243.08 o 
  -6   5  12        3.58        7.57     32.06 o 
  -5   5  12     7292.88     7591.60    200.17 o 
  -4   5  12      281.43      276.42     36.70 o 
  -3   5  12     9881.82    10645.76    239.83 o 
  -2   5  12     4412.42     4743.15    132.49 o 
  -1   5  12     5766.21     5495.87    201.21 o 
   0   5  12     5414.69     5392.20    136.01 o 
   1   5  12     6898.05     6446.65    236.95 o 
   2   5  12      682.13      504.77     22.91 o 
   3   5  12    12815.58    10419.25   1660.94 o 
   4   5  12      957.62      804.14    123.35 o 
   5   5  12     2150.47     2402.50    151.68 o 
   6   5  12     1723.84     1742.54    161.04 o 
   7   5  12       44.00       34.89     26.39 o 
   8   5  12     1976.41     1826.24    142.85 o 
   9   5  12      931.61      919.86    105.32 o 
 -10   6  12       43.31       21.22     45.58 o 
  -9   6  12      100.02      151.96     49.58 o 
  -8   6  12        0.68      -25.06     25.65 o 
  -7   6  12       18.62       47.52     35.19 o 
  -6   6  12      404.10      453.04     84.48 o 
  -5   6  12     1305.30     1342.47    106.14 o 
  -4   6  12       10.62       29.25     16.77 o 
  -3   6  12     4265.53     4593.24    131.56 o 
  -2   6  12      675.65      664.98     58.83 o 
  -1   6  12      128.44      137.25     19.21 o 
   0   6  12      422.01      339.41     71.40 o 
   1   6  12       10.93        1.32     17.77 o 
   2   6  12      689.59      717.76    109.38 o 
   3   6  12      156.46      143.63     51.48 o 
   4   6  12       53.31       68.05     33.63 o 
   5   6  12      631.27      596.22     80.06 o 
   6   6  12       28.28       19.44     68.08 o 
   7   6  12     1414.32     1516.78    132.04 o 
   8   6  12       43.31       28.97     37.17 o 
   9   6  12        4.76       -8.55     39.20 o 
 -10   7  12      299.66      231.80     82.36 o 
  -9   7  12     1745.37     1853.03    152.69 o 
  -8   7  12       95.22       97.26     36.10 o 
  -7   7  12     6287.42     6184.74    297.77 o 
  -6   7  12      903.35      927.75     93.14 o 
  -5   7  12     3250.14     3181.69    160.84 o 
  -4   7  12      314.62      351.19     71.68 o 
  -3   7  12     7967.50     8146.97    282.22 o 
  -2   7  12      664.49      590.97     67.82 o 
  -1   7  12     2727.54     3088.74    156.73 o 
   0   7  12     6018.59     6480.42    303.20 o 
   1   7  12     1720.96     1826.49    170.75 o 
   2   7  12     1858.23     2054.56    188.80 o 
   3   7  12     4971.10     5540.15    235.67 o 
   4   7  12     1749.62     1942.44    148.82 o 
   5   7  12      199.15      242.25     55.87 o 
   6   7  12      131.10      109.06     38.54 o 
   7   7  12       56.23       60.15     62.91 o 
   8   7  12     2646.29     2495.70    245.28 o 
  -8   8  12      505.73      576.22    134.47 o 
  -7   8  12        0.73       -6.07     45.54 o 
  -6   8  12       43.85      129.31     64.19 o 
  -5   8  12     1338.88     1198.19    178.81 o 
  -4   8  12     2177.19     2282.33    237.53 o 
  -3   8  12     1255.33     1420.51     99.64 o 
  -2   8  12     5378.66     5746.52    210.91 o 
  -1   8  12       72.00       22.11     24.88 o 
   0   8  12     6417.09     6400.57    310.35 o 
   1   8  12      428.59      457.48     86.33 o 
   2   8  12     1818.13     1748.65    180.08 o 
   3   8  12     1288.99     1328.71    121.28 o 
   4   8  12     1015.94     1037.21    108.80 o 
   5   8  12     1835.99     1728.74    145.37 o 
   6   8  12     1031.32     1171.71    123.14 o 
   7   8  12     1594.33     1476.70    141.31 o 
  -7   9  12     1244.19     1138.07    182.54 o 
  -6   9  12     1227.97     1283.51    187.40 o 
  -5   9  12     1269.58     1481.44    202.90 o 
  -4   9  12       53.58       34.11     42.77 o 
  -3   9  12     1991.38     1791.56    212.77 o 
  -2   9  12        3.97      -11.52     19.81 o 
  -1   9  12      657.56      750.02     82.91 o 
   0   9  12       27.43       64.79     36.68 o 
   1   9  12       73.57       73.40     38.45 o 
   2   9  12       10.89       -6.19     26.52 o 
   3   9  12      297.04      279.98     59.89 o 
   4   9  12     4002.06     4000.70    346.85 o 
   5   9  12       38.49       45.56     35.27 o 
   6   9  12     3831.91     3345.27    213.79 o 
  -5  10  12        1.40       86.00     59.37 o 
  -4  10  12     5001.14     5005.28    368.59 o 
  -3  10  12       13.68       -1.05     30.55 o 
  -2  10  12     1780.84     1906.67    224.34 o 
  -1  10  12       14.32       83.13     51.75 o 
   0  10  12     3915.86     3921.24    257.41 o 
   1  10  12     1616.66     1570.83    173.68 o 
   2  10  12     2146.19     2045.78    206.73 o 
   3  10  12     2760.30     2901.73    192.13 o 
   4  10  12      898.57      884.49    109.95 o 
   5  10  12      747.61      659.12     96.14 o 
  -1  11  12      105.49      -24.49     40.57 o 
   1  11  12       16.00      -28.70     26.40 o 
   2  11  12      111.67       37.95     46.66 o 
 -11   1  13     2073.53     2155.27    215.57 o 
 -10   1  13       14.07        3.14     25.99 o 
  -9   1  13     2031.75     2078.62    159.31 o 
  -8   1  13       17.08       29.43     25.21 o 
  -7   1  13     5862.50     6153.92    252.21 o 
  -6   1  13      373.75      389.77     65.12 o 
  -5   1  13    12410.57    12823.33    336.24 o 
  -4   1  13      295.42      230.98     35.72 o 
  -3   1  13     2799.16     2517.08    139.52 o 
  -2   1  13     1190.66     1080.48     89.64 o 
  -1   1  13     3819.97     3881.80    201.89 o 
   0   1  13     1252.74     1228.27     59.00 o 
   1   1  13     3930.13     4061.66    133.14 o 
   2   1  13      833.94      800.18     53.94 o 
   3   1  13      920.17      827.63     53.61 o 
   4   1  13      641.63      586.10     43.90 o 
   5   1  13     5250.61     5310.70    225.39 o 
   6   1  13     3114.34     3223.92    180.87 o 
   7   1  13     2277.33     2249.48    156.22 o 
   8   1  13     4635.02     4774.64    233.77 o 
   9   1  13      577.10      532.52     81.96 o 
 -11   2  13       52.51      -35.97     29.15 o 
 -10   2  13      695.56      693.05     96.69 o 
  -9   2  13      988.93      824.58    102.14 o 
  -8   2  13     1440.25     1619.42    135.50 o 
  -7   2  13      303.35      310.81    100.51 o 
  -6   2  13     2417.39     2436.93    153.49 o 
  -5   2  13       82.92       61.52     26.77 o 
  -4   2  13     8278.03     8348.56    260.26 o 
  -3   2  13        4.13      -10.86     13.43 o 
  -2   2  13    16242.16    15886.87    378.78 o 
  -1   2  13       42.27       14.52     15.14 o 
   0   2  13     1874.86     1957.66     93.09 o 
   1   2  13      354.39      368.15     35.12 o 
   2   2  13     1347.57     1448.14     80.49 o 
   3   2  13     1999.99     1929.84     89.35 o 
   4   2  13      738.40      741.03     84.18 o 
   5   2  13     4921.55     4906.15    287.32 o 
   6   2  13     1235.57     1289.31    160.57 o 
   7   2  13      718.56      774.11     93.27 o 
   8   2  13     2246.34     2235.45    160.89 o 
   9   2  13       42.67       83.93     36.44 o 
 -11   3  13     2443.13     2311.81    249.38 o 
 -10   3  13     1892.64     1994.16    162.98 o 
  -9   3  13      655.19      685.38     92.10 o 
  -8   3  13     1979.19     1943.79    149.33 o 
  -7   3  13      157.96      109.23     38.71 o 
  -6   3  13       18.15       27.72     24.94 o 
  -5   3  13     1030.68     1015.48     95.12 o 
  -4   3  13      525.43      494.40     63.92 o 
  -3   3  13     2852.78     2835.20    148.11 o 
  -2   3  13       43.86       -0.79     14.97 o 
  -1   3  13     6079.80     6537.11    168.38 o 
   0   3  13      854.00      869.70     61.60 o 
   1   3  13     1431.84     1403.43     89.18 o 
   2   3  13     1937.46     1913.32     82.33 o 
   3   3  13       36.15       27.44     16.79 o 
   4   3  13        5.59       16.19     11.93 o 
   5   3  13      720.39      836.87    130.99 o 
   6   3  13      229.13      214.20     49.10 o 
   7   3  13     1927.38     2026.05    149.79 o 
   8   3  13       89.88       76.86     55.94 o 
   9   3  13      361.80      271.58     81.45 o 
 -11   4  13     1875.55     1899.96    228.07 o 
 -10   4  13     5499.66     5604.09    634.43 o 
  -9   4  13     1568.55     1544.99    138.93 o 
  -8   4  13     7099.24     7055.74    284.28 o 
  -7   4  13        0.87      -11.24     24.59 o 
  -6   4  13     1459.92     1516.50    122.03 o 
  -5   4  13      459.51      427.51     66.07 o 
  -4   4  13     5048.16     5284.18    206.14 o 
  -3   4  13      118.25       85.22     42.14 o 
  -2   4  13    11222.83    11408.19    221.15 o 
  -1   4  13      523.90      528.86     47.99 o 
   0   4  13     5029.18     5270.91    382.34 o 
   1   4  13      643.86      651.10    106.24 o 
   2   4  13    14090.93    14480.34    261.83 o 
   3   4  13     2817.22     2817.53    116.89 o 
   4   4  13     3104.75     3167.67    301.59 o 
   5   4  13     2649.05     2717.81    234.46 o 
   6   4  13     2082.54     2010.63    208.81 o 
   7   4  13        8.52       -4.14     23.92 o 
   8   4  13     3397.33     3594.43    299.87 o 
 -10   5  13        0.39      -68.69     47.78 o 
  -9   5  13       49.44       39.00     30.90 o 
  -8   5  13      441.16      406.59     71.35 o 
  -7   5  13      279.57      289.16     56.38 o 
  -6   5  13      343.70      441.30     67.27 o 
  -5   5  13      937.85      881.90     88.43 o 
  -4   5  13     1295.19     1288.36    112.15 o 
  -3   5  13      480.34      508.74     61.79 o 
  -2   5  13      532.75      517.73     46.55 o 
  -1   5  13      408.00      417.05     43.02 o 
   0   5  13       13.60       21.20     18.56 o 
   1   5  13       28.30       52.92     31.82 o 
   2   5  13        5.65       31.95     31.25 o 
   3   5  13      666.84      711.90    116.97 o 
   4   5  13       88.55       15.75     27.34 o 
   5   5  13      136.57      171.19     64.03 o 
   6   5  13      231.68      153.94     72.53 o 
   7   5  13        4.00       38.37     27.26 o 
   8   5  13        9.79        0.25     25.00 o 
 -10   6  13     1306.47     1132.29    164.69 o 
  -9   6  13     2224.88     2220.36    168.66 o 
  -8   6  13     6958.40     7268.36    321.75 o 
  -7   6  13      227.79      146.43     43.05 o 
  -6   6  13     4223.93     4443.84    206.38 o 
  -5   6  13      497.53      513.39     68.24 o 
  -4   6  13     2329.86     2567.92    140.20 o 
  -3   6  13      476.11      412.75     41.99 o 
  -2   6  13     2224.03     2416.44     93.80 o 
  -1   6  13     4981.24     5102.74    205.03 o 
   0   6  13     3547.30     3758.38    236.84 o 
   1   6  13      226.91      357.37     76.53 o 
   2   6  13    16504.78    16670.34    538.93 o 
   3   6  13        2.21      -24.64     28.44 o 
   4   6  13    20871.80    21842.08    669.38 o 
   5   6  13     1237.82     1343.51    172.97 o 
   6   6  13      841.09      934.95    105.29 o 
   7   6  13     1473.11     1322.53    131.20 o 
   8   6  13      388.24      333.80     90.13 o 
  -9   7  13       59.34       11.76     29.79 o 
  -8   7  13     2179.42     2266.60    161.50 o 
  -7   7  13       86.28       40.34     29.81 o 
  -6   7  13     1666.93     1767.32    219.22 o 
  -5   7  13     1343.35     1533.69    201.16 o 
  -4   7  13      694.89      915.33    153.01 o 
  -3   7  13     3090.76     3139.93    152.86 o 
  -2   7  13      997.50      959.50    132.92 o 
  -1   7  13      629.00      697.37     80.73 o 
   0   7  13      209.27      286.27     68.28 o 
   1   7  13     3701.90     3597.87    245.00 o 
   2   7  13       24.45        7.79     27.24 o 
   3   7  13     2273.16     2410.78    220.66 o 
   4   7  13        3.21       78.28     45.63 o 
   5   7  13     1936.59     2070.86    282.81 o 
   6   7  13       41.24       46.65     48.22 o 
   7   7  13     2176.72     1857.29    178.92 o 
  -7   8  13       28.16      114.14     65.20 o 
  -6   8  13      780.67      915.93    164.49 o 
  -5   8  13      869.34      769.88    148.21 o 
  -4   8  13     1922.77     1700.98    210.60 o 
  -3   8  13     1148.66     1412.25    189.56 o 
  -2   8  13     4193.08     4286.28    188.88 o 
  -1   8  13       19.06       35.27     23.51 o 
   0   8  13     2177.13     2468.89    199.02 o 
   1   8  13      172.52      103.26     44.46 o 
   2   8  13     3201.59     3206.28    249.47 o 
   3   8  13      659.53      761.54    131.34 o 
   4   8  13      681.86      635.92     87.86 o 
   5   8  13      590.36      696.10    134.64 o 
   6   8  13      894.01      935.80    113.89 o 
  -5   9  13     3270.73     3445.42    313.03 o 
  -4   9  13        4.10      -30.49     42.43 o 
  -3   9  13     1810.45     1552.30    204.67 o 
  -2   9  13      171.81      199.71     86.37 o 
  -1   9  13     8419.43     8269.71    279.45 o 
   0   9  13      552.07      510.67    146.06 o 
   1   9  13     4793.99     4774.30    299.38 o 
   2   9  13     2046.19     2207.12    215.60 o 
   3   9  13      647.15      567.28    113.10 o 
   4   9  13      218.00      305.75     65.03 o 
   5   9  13     1684.90     1876.02    158.89 o 
  -3  10  13      301.00      445.49    118.58 o 
  -2  10  13     1875.28     1825.18    228.11 o 
  -1  10  13        0.04       34.56     44.47 o 
   0  10  13       26.29      -48.54     51.39 o 
   1  10  13     1234.41     1105.07    149.10 o 
   2  10  13       98.11        9.33     29.47 o 
   3  10  13       85.20       52.74     45.41 o 
 -11   0  14      291.26      265.52     91.03 o 
 -10   0  14      501.58      583.58    129.08 o 
  -9   0  14       36.66      168.10     63.65 o 
  -8   0  14      890.80      789.30    138.98 o 
  -7   0  14     4572.03     4208.27    304.88 o 
  -6   0  14    16019.91    15693.61    562.65 o 
  -5   0  14      230.67      228.63     66.42 o 
  -4   0  14    17524.83    17840.81    561.03 o 
  -3   0  14       15.10        2.45     23.46 o 
  -2   0  14     5819.28     5772.62    303.76 o 
  -1   0  14      129.37      126.45     49.69 o 
   0   0  14    13947.30    12781.36    675.78 o 
   1   0  14     3257.35     3011.05    148.46 o 
   2   0  14     2678.56     2883.63    149.39 o 
   3   0  14        3.07       11.23     19.15 o 
   4   0  14     6140.78     6119.68    343.34 o 
   5   0  14        0.87       -9.60     25.66 o 
   6   0  14     4412.05     4795.41    321.79 o 
   7   0  14     6953.31     7224.51    406.60 o 
   8   0  14        8.20       38.31     40.46 o 
 -11   1  14        1.05       77.43     54.08 o 
 -10   1  14      172.73       78.28    119.28 o 
  -9   1  14       84.82       93.93     38.90 o 
  -8   1  14       11.60       50.02     34.05 o 
  -7   1  14       30.81       33.58     24.35 o 
  -6   1  14       17.05       69.07     46.87 o 
  -5   1  14     1131.30     1304.36    112.35 o 
  -4   1  14       17.32        4.10     21.59 o 
  -3   1  14     7145.51     6923.85    240.19 o 
  -2   1  14      196.44      247.36     45.48 o 
  -1   1  14       43.89       37.29     19.23 o 
   0   1  14     4108.23     3975.60    139.36 o 
   1   1  14      391.75      357.94     33.61 o 
   2   1  14     1113.70     1021.61     61.17 o 
   3   1  14      937.63      935.56     59.37 o 
   4   1  14      142.83      144.16     40.89 o 
   5   1  14      300.82      240.53     64.03 o 
   6   1  14     1069.07     1209.64    116.79 o 
   7   1  14     1140.25      986.17    172.87 o 
   8   1  14      485.71      465.48     95.31 o 
 -11   2  14     2611.18     2405.81    259.13 o 
 -10   2  14     2749.63     2843.20    197.05 o 
  -9   2  14     1036.71      974.23    112.49 o 
  -8   2  14     3360.30     3249.87    196.43 o 
  -7   2  14      444.00      476.74     76.04 o 
  -6   2  14     3664.64     3934.47    199.43 o 
  -5   2  14       50.25       31.00     18.29 o 
  -4   2  14     1419.66     1416.45     86.67 o 
  -3   2  14       13.75      -32.80     21.86 o 
  -2   2  14     4645.20     4607.54    188.86 o 
  -1   2  14       25.13       42.02     22.85 o 
   0   2  14    10011.15    10837.10    251.54 o 
   1   2  14     2932.75     2532.26    125.01 o 
   2   2  14     8550.15     8342.70    251.67 o 
   3   2  14     1762.78     1750.86    112.06 o 
   4   2  14     1631.04     1832.40    189.67 o 
   5   2  14      147.17      111.23     55.34 o 
   6   2  14     2273.01     2458.02    164.91 o 
   7   2  14      551.03      584.84     81.55 o 
   8   2  14     1776.84     1902.87    154.45 o 
 -10   3  14     2817.33     2923.99    202.05 o 
  -9   3  14     2580.43     2402.52    176.67 o 
  -8   3  14      321.04      352.58     65.83 o 
  -7   3  14     1528.33     1320.49    136.17 o 
  -6   3  14      377.14      367.96     64.17 o 
  -5   3  14     1127.41     1209.37    167.06 o 
  -4   3  14       68.17       52.43     25.67 o 
  -3   3  14     5731.62     5837.05    171.24 o 
  -2   3  14     3108.50     3067.77    152.11 o 
  -1   3  14     6629.74     6840.25    179.98 o 
   0   3  14     1543.97     1512.73     84.42 o 
   1   3  14     2462.37     2461.74    101.03 o 
   2   3  14      124.54      158.35     35.06 o 
   3   3  14     1796.76     1740.83    106.35 o 
   4   3  14     1586.07     1783.55    188.22 o 
   5   3  14     1921.85     1989.94    206.04 o 
   6   3  14       40.87      126.57     58.33 o 
   7   3  14     2480.54     2578.28    175.08 o 
   8   3  14       38.66       34.24     28.83 o 
 -10   4  14     1251.87     1178.25    176.71 o 
  -9   4  14     1190.56     1309.80    130.83 o 
  -8   4  14       11.34       -0.14     38.93 o 
  -7   4  14     2380.00     2286.48    160.02 o 
  -6   4  14      529.75      501.16    133.80 o 
  -5   4  14      108.15       36.93     27.70 o 
  -4   4  14       37.96       73.28     28.41 o 
  -3   4  14     1346.02     1459.45    107.83 o 
  -2   4  14        5.91        6.28     20.75 o 
  -1   4  14     1243.16     1232.69     75.47 o 
   0   4  14     2152.24     2168.93     97.64 o 
   1   4  14       98.78       37.24     56.58 o 
   2   4  14      127.01      168.12     31.93 o 
   3   4  14      104.33       70.36     45.22 o 
   4   4  14     2650.23     2619.01    232.87 o 
   5   4  14      605.23      782.14    129.91 o 
   6   4  14     3616.79     3657.52    290.98 o 
   7   4  14      546.85      462.53    114.10 o 
  -9   5  14     1449.40     1459.71    139.74 o 
  -8   5  14     1453.24     1417.84    132.69 o 
  -7   5  14     4571.05     4721.83    228.27 o 
  -6   5  14     3445.06     3897.83    199.44 o 
  -5   5  14     2543.35     2893.70    163.56 o 
  -4   5  14     5055.12     5310.46    209.85 o 
  -3   5  14     5365.40     5601.32    204.06 o 
  -2   5  14      807.54      780.13     60.99 o 
  -1   5  14     1503.39     1562.40     92.10 o 
   0   5  14     1135.16     1120.57    105.90 o 
   1   5  14     4756.79     5508.71    303.57 o 
   2   5  14      122.69      219.87     64.92 o 
   3   5  14    14172.51    14339.50    527.09 o 
   4   5  14       65.79       34.91     42.17 o 
   5   5  14     4027.42     4423.11    315.05 o 
   6   5  14       32.98      -38.41     39.49 o 
   7   5  14     2779.43     2442.98    251.06 o 
  -9   6  14      346.40      443.32    105.22 o 
  -8   6  14        2.76        5.08     77.83 o 
  -7   6  14      304.30      320.95     64.02 o 
  -6   6  14      488.23      581.28    122.29 o 
  -5   6  14      118.85       79.74     33.02 o 
  -4   6  14      505.96      536.42    121.57 o 
  -3   6  14      173.17      234.86     84.95 o 
  -2   6  14      168.20      141.18     87.27 o 
  -1   6  14       33.86       13.57     45.64 o 
   0   6  14        3.78       13.57     33.75 o 
   1   6  14       12.71       53.93     38.05 o 
   2   6  14      133.49      235.86     67.82 o 
   3   6  14        2.84       39.18     42.42 o 
   4   6  14     2202.72     2111.84    214.81 o 
   5   6  14      295.79      350.85     94.20 o 
   6   6  14      620.90      711.89    138.25 o 
  -7   7  14     2477.19     2633.91    282.40 o 
  -6   7  14      481.55      555.22    127.00 o 
  -5   7  14     2081.22     2175.72    244.22 o 
  -4   7  14     4624.79     4497.09    342.24 o 
  -3   7  14     2142.00     2138.88    232.72 o 
  -2   7  14        3.05      -25.94     22.28 o 
  -1   7  14     3168.46     3184.24    172.28 o 
   0   7  14       58.11       56.11     27.49 o 
   1   7  14     5652.66     5859.83    325.32 o 
   2   7  14       13.67       30.83     30.09 o 
   3   7  14     6026.23     5951.21    353.77 o 
   4   7  14      826.61      710.97    126.43 o 
   5   7  14      533.74      615.20    127.75 o 
   6   7  14       31.61      -68.04     56.66 o 
  -5   8  14        3.98      -80.39     56.39 o 
  -4   8  14     1199.36     1072.31    174.37 o 
  -3   8  14      226.77      233.64     87.75 o 
  -2   8  14     1058.08      801.65    148.70 o 
  -1   8  14      720.87      647.84     96.71 o 
   0   8  14     4037.16     4104.19    205.20 o 
   1   8  14        0.15      -33.29     30.36 o 
   2   8  14     1168.00     1077.07    148.16 o 
   3   8  14      477.23      454.06     99.26 o 
   4   8  14     1499.60     1457.25    190.50 o 
   5   8  14       60.52       94.23     57.54 o 
  -3   9  14     3930.62     3746.96    325.78 o 
  -2   9  14      447.85      328.68     97.10 o 
  -1   9  14      915.30     1013.84    168.83 o 
   0   9  14     1468.26     1304.39    119.23 o 
   1   9  14      231.15      168.11     59.82 o 
   2   9  14      701.67      763.49    130.63 o 
   3   9  14      262.26      193.00     70.45 o 
 -10   1  15      499.25      445.83     83.02 o 
  -9   1  15      509.49      379.02     75.18 o 
  -8   1  15     1587.51     1483.78    136.15 o 
  -7   1  15     4248.34     4359.97    224.10 o 
  -6   1  15     1045.97     1132.18    111.50 o 
  -5   1  15    10614.00    10318.25    420.09 o 
  -4   1  15     1445.65     1446.75    118.03 o 
  -3   1  15     5449.08     5614.89    223.52 o 
  -2   1  15     2987.88     3031.32    160.87 o 
  -1   1  15     9625.32    10014.25    359.42 o 
   0   1  15       30.34       16.92     33.94 o 
   1   1  15     9541.74     9477.45    240.69 o 
   2   1  15        4.34      -21.59     21.89 o 
   3   1  15     5881.15     6377.96    354.03 o 
   4   1  15     1029.08     1211.35    112.19 o 
   5   1  15     5637.05     5603.60    248.39 o 
   6   1  15       95.77       28.59     48.11 o 
   7   1  15     1005.11      877.32    105.64 o 
 -10   2  15      160.48       73.49     51.32 o 
  -9   2  15     2022.83     1934.20    159.97 o 
  -8   2  15       18.50      -47.16     31.44 o 
  -7   2  15        5.42      -18.16     25.55 o 
  -6   2  15       89.44       71.18     32.99 o 
  -5   2  15       48.78       13.79     22.22 o 
  -4   2  15     6623.99     6920.69    254.63 o 
  -3   2  15       61.56       30.17     21.73 o 
  -2   2  15     6902.10     6837.06    238.48 o 
  -1   2  15      460.32      465.97     74.36 o 
   0   2  15      787.45      800.44     65.71 o 
   1   2  15     2095.25     2103.85    105.51 o 
   2   2  15      750.85      700.93     73.92 o 
   3   2  15      144.12       62.52     26.29 o 
   4   2  15      667.17      668.07    118.52 o 
   5   2  15      162.25      139.27     45.54 o 
   6   2  15     1121.91     1262.38    124.20 o 
   7   2  15       52.25       68.05     35.11 o 
  -9   3  15      677.54      633.68    134.16 o 
  -8   3  15     2144.73     2056.48    162.01 o 
  -7   3  15     2193.58     1981.53    159.99 o 
  -6   3  15     2865.39     2720.49    281.92 o 
  -5   3  15     2960.05     2819.03    199.57 o 
  -4   3  15        2.14       21.50     39.66 o 
  -3   3  15     1302.97     1210.04    171.90 o 
  -2   3  15     1917.25     1994.24    180.28 o 
  -1   3  15     3244.67     3272.90    158.31 o 
   0   3  15      145.87      137.68     28.60 o 
   1   3  15     3481.64     3609.92    134.66 o 
   2   3  15     1354.15     1380.71     97.73 o 
   3   3  15      999.98      964.69    122.51 o 
   4   3  15      105.35       91.09     50.11 o 
   5   3  15     5742.78     5824.95    363.33 o 
   6   3  15      127.73       95.60     58.49 o 
   7   3  15     3398.76     3596.81    303.01 o 
  -9   4  15     2353.72     2226.53    231.17 o 
  -8   4  15     4598.29     4421.82    234.04 o 
  -7   4  15      549.87      598.99     85.01 o 
  -6   4  15     1001.72      951.81    142.18 o 
  -5   4  15     1837.65     1974.58    139.43 o 
  -4   4  15     1632.50     1680.31    124.64 o 
  -3   4  15     1472.87     1423.32    110.16 o 
  -2   4  15     2832.43     2609.37    141.91 o 
  -1   4  15      147.40      176.49     37.68 o 
   0   4  15     2511.71     2654.50    112.76 o 
   1   4  15      346.53      243.26     73.62 o 
   2   4  15     8325.45     8598.52    403.21 o 
   3   4  15      263.91      263.39     82.55 o 
   4   4  15     5429.97     5255.73    337.81 o 
   5   4  15      156.72      144.19     68.92 o 
   6   4  15     1454.11     1692.33    203.09 o 
  -8   5  15      336.89      246.27     60.24 o 
  -7   5  15        2.26      -26.17     29.29 o 
  -6   5  15       67.98       76.13     36.54 o 
  -5   5  15      237.33      244.67     51.41 o 
  -4   5  15      132.05       37.72     56.65 o 
  -3   5  15      833.33      758.62     78.37 o 
  -2   5  15       93.89       50.66     24.88 o 
  -1   5  15      857.36      826.35     90.13 o 
   0   5  15       23.52       -5.49     23.63 o 
   1   5  15      412.10      417.73     90.61 o 
   2   5  15        7.85       49.80     37.85 o 
   3   5  15       52.61       -6.57     25.88 o 
   4   5  15      155.57       93.20     51.16 o 
   5   5  15     1151.04     1118.86    166.10 o 
   6   5  15      150.40      147.94     72.76 o 
  -7   6  15     1472.66     1391.25    205.78 o 
  -6   6  15     1930.14     1882.89    232.85 o 
  -5   6  15     7628.72     7621.43    455.66 o 
  -4   6  15     1562.12     1534.67    202.13 o 
  -3   6  15      670.79      756.26    141.06 o 
  -2   6  15     1138.45     1295.11    141.61 o 
  -1   6  15      415.80      315.93     57.02 o 
   0   6  15      931.29     1068.93    104.82 o 
   1   6  15        4.64       -2.59     18.59 o 
   2   6  15     7247.73     8140.30    404.87 o 
   3   6  15       21.63       49.31     36.82 o 
   4   6  15     6176.59     6352.31    382.67 o 
   5   6  15       45.58      -11.28     35.80 o 
  -5   7  15      352.18      206.78     92.27 o 
  -4   7  15      460.45      544.07    122.47 o 
  -3   7  15      488.82      484.57    116.50 o 
  -2   7  15      153.28       65.63     26.50 o 
  -1   7  15      536.83      395.21     79.75 o 
   0   7  15        1.73        9.43     49.61 o 
   1   7  15       46.69       84.87     46.31 o 
   2   7  15        0.16       42.99     37.71 o 
   3   7  15      462.61      430.75    101.93 o 
   4   7  15        1.59       41.84     38.53 o 
   5   7  15     2463.54     2474.10    253.22 o 
  -3   8  15      361.91      479.17    123.38 o 
  -2   8  15     2522.18     2532.97    267.15 o 
  -1   8  15       92.14       98.14     64.10 o 
   0   8  15      961.98     1014.97    131.49 o 
   1   8  15     1552.95     1715.30    185.60 o 
   2   8  15     2187.47     2496.23    232.59 o 
   3   8  15       98.62       56.16     41.12 o 
   1   9  15     3948.68     3443.75    267.34 o 
  -9   0  16     1858.68     1634.34    215.69 o 
  -8   0  16       15.80       19.72     40.17 o 
  -7   0  16     5224.05     4893.02    343.71 o 
  -6   0  16     3776.89     3828.16    295.10 o 
  -5   0  16     5272.52     4932.46    324.56 o 
  -4   0  16     2504.58     2547.78    227.36 o 
  -3   0  16     1652.90     1752.83    184.15 o 
  -2   0  16     4626.20     4634.93    290.86 o 
  -1   0  16      531.47      615.18    107.17 o 
   0   0  16    10249.21    10959.00    432.83 o 
   1   0  16      131.62       61.78     42.74 o 
   2   0  16     2574.95     2431.96    202.79 o 
   3   0  16     7078.73     7590.50    401.95 o 
   4   0  16     4066.59     4727.90    324.77 o 
   5   0  16     3594.06     3312.33    278.66 o 
   6   0  16     3210.71     3197.14    279.91 o 
  -9   1  16      217.18      187.92     70.67 o 
  -8   1  16       60.58       26.86     39.81 o 
  -7   1  16      653.38      654.72     88.76 o 
  -6   1  16        2.58       -6.92     20.69 o 
  -5   1  16      277.59      259.31     56.70 o 
  -4   1  16       61.13       68.14     31.02 o 
  -3   1  16     2272.22     2287.68    148.36 o 
  -2   1  16        0.65       -8.62     19.69 o 
  -1   1  16     3340.96     3507.42    175.61 o 
   0   1  16      183.01      200.16     45.42 o 
   1   1  16       14.76      -13.74     17.39 o 
   2   1  16      982.77      903.76     73.73 o 
   3   1  16      127.54      169.15     40.53 o 
   4   1  16      112.55       66.19     30.40 o 
   5   1  16      545.67      631.47    128.85 o 
   6   1  16       27.18       45.95     34.66 o 
  -9   2  16     2462.89     2218.13    175.58 o 
  -8   2  16     1159.02     1206.88    127.05 o 
  -7   2  16     5031.46     4906.11    344.22 o 
  -6   2  16     2815.63     2884.04    181.37 o 
  -5   2  16      699.43      795.12     92.29 o 
  -4   2  16      224.93      222.22    116.44 o 
  -3   2  16     3507.33     3384.19    179.29 o 
  -2   2  16     1011.44      988.80     95.37 o 
  -1   2  16     4043.47     4233.19    191.16 o 
   0   2  16     6119.88     5901.95    359.93 o 
   1   2  16      638.01      630.44     61.35 o 
   2   2  16     3080.92     3269.07    163.88 o 
   3   2  16      155.27      111.52     33.63 o 
   4   2  16     2833.37     2783.21    252.89 o 
   5   2  16       56.26       80.59     50.33 o 
   6   2  16     1799.66     1618.48    201.51 o 
  -8   3  16     1422.80     1435.98    138.49 o 
  -7   3  16      515.94      498.12     79.62 o 
  -6   3  16       72.27      -10.76     27.50 o 
  -5   3  16      753.73      779.23     92.65 o 
  -4   3  16      362.66      436.67     81.69 o 
  -3   3  16     3755.13     3747.22    186.54 o 
  -2   3  16      687.07      732.77     80.70 o 
  -1   3  16     2754.31     2985.03    157.07 o 
   0   3  16     3976.72     3834.33    145.93 o 
   1   3  16     6189.03     6262.16    184.74 o 
   2   3  16      621.50      768.56    128.92 o 
   3   3  16     3639.66     3731.90    283.68 o 
   4   3  16      202.36      203.70     72.73 o 
   5   3  16      527.04      459.24    108.36 o 
   6   3  16       26.44      127.47     65.19 o 
  -8   4  16      123.31       96.94     59.49 o 
  -7   4  16     2070.30     1987.06    155.31 o 
  -6   4  16       13.85       44.35     30.44 o 
  -5   4  16     1327.86     1198.79    180.03 o 
  -4   4  16      657.91      610.49    124.25 o 
  -3   4  16     1195.24     1222.40    120.88 o 
  -2   4  16     1191.93     1306.94    177.21 o 
  -1   4  16     2038.20     2096.62    244.66 o 
   0   4  16      122.26      180.50     46.33 o 
   1   4  16       16.74      -22.74     28.36 o 
   2   4  16       83.97      121.84     53.99 o 
   3   4  16       12.82      -69.59     47.13 o 
   4   4  16      428.53      349.24     92.20 o 
   5   4  16      277.80      309.93     89.66 o 
  -6   5  16     6251.98     6693.26    439.42 o 
  -5   5  16     2010.91     2011.01    236.19 o 
  -4   5  16     6407.73     6520.88    415.50 o 
  -3   5  16     4768.19     5122.30    360.35 o 
  -2   5  16       40.73       40.04     45.57 o 
  -1   5  16      836.64      926.46    161.69 o 
   0   5  16        2.52      -12.37     26.11 o 
   1   5  16     1694.93     1725.28    135.92 o 
   2   5  16      941.58     1043.73    148.79 o 
   3   5  16     5956.31     5768.49    359.35 o 
   4   5  16       10.36       57.66     49.90 o 
   5   5  16     2728.69     2526.49    256.47 o 
  -5   6  16      395.22      475.36    121.49 o 
  -4   6  16      372.35      252.02     92.24 o 
  -3   6  16       35.77      143.74     65.26 o 
  -2   6  16        0.47      -40.83     53.09 o 
  -1   6  16       79.77       75.96     34.81 o 
   0   6  16       45.71       -4.03     61.67 o 
   1   6  16      221.34      169.52     58.17 o 
   2   6  16      121.57      203.54     67.54 o 
   3   6  16        6.61       48.27     43.86 o 
   4   6  16       34.99       48.90     42.65 o 
  -3   7  16     1991.84     2032.24    241.70 o 
  -2   7  16      160.55      200.06     88.60 o 
  -1   7  16      974.17      935.59    100.24 o 
   0   7  16      836.97      881.16     99.71 o 
   1   7  16     3182.95     2841.69    182.53 o 
   2   7  16      224.70      369.23     88.66 o 
   3   7  16     3249.32     2794.63    258.97 o 
   0   8  16     1189.46     1191.60    153.05 o 
   1   8  16      100.12      124.82     62.10 o 
  -8   1  17     2676.34     2657.93    190.64 o 
  -7   1  17      351.42      389.18     73.54 o 
  -6   1  17     3335.70     3060.58    191.61 o 
  -5   1  17      446.58      459.42     76.00 o 
  -4   1  17     2230.41     2220.21    155.40 o 
  -3   1  17      238.31      303.33     57.07 o 
  -2   1  17     3239.30     3349.27    181.12 o 
  -1   1  17     4694.15     4894.89    331.46 o 
   0   1  17      911.36      826.53     88.45 o 
   1   1  17     5134.60     4843.44    208.38 o 
   2   1  17     1668.54     1512.20     98.95 o 
   3   1  17     3905.49     3959.86    465.41 o 
   4   1  17     4769.01     4945.44    342.28 o 
   5   1  17     3096.76     2958.63    271.44 o 
  -8   2  17      169.55      121.49     48.78 o 
  -7   2  17      450.85      315.74     68.40 o 
  -6   2  17      194.30      279.94     61.30 o 
  -5   2  17      277.67      272.49     56.12 o 
  -4   2  17     1105.36     1073.20    168.91 o 
  -3   2  17       16.38      -12.46     32.28 o 
  -2   2  17     3138.36     3202.10    175.74 o 
  -1   2  17      561.54      613.97     77.66 o 
   0   2  17      968.40     1051.54    118.74 o 
   1   2  17     1060.36     1028.58     80.86 o 
   2   2  17     1011.80     1139.43    110.67 o 
   3   2  17      176.02      139.91     60.25 o 
   4   2  17      467.23      476.93    108.49 o 
   5   2  17      686.05      700.53    135.90 o 
  -7   3  17      614.48      485.92    113.03 o 
  -6   3  17      277.78      193.87     52.39 o 
  -5   3  17     1174.29     1014.78    107.99 o 
  -4   3  17      637.97      485.70     72.60 o 
  -3   3  17      127.74      136.71     39.26 o 
  -2   3  17     5329.51     5083.86    216.97 o 
  -1   3  17      642.64      528.29    113.26 o 
   0   3  17     1390.29     1458.19    184.83 o 
   1   3  17      147.93      114.95     55.01 o 
   2   3  17      465.07      459.62     75.89 o 
   3   3  17       85.48       97.28     50.87 o 
   4   3  17       67.62       36.80     38.81 o 
  -6   4  17      513.24      335.79    106.27 o 
  -5   4  17     3828.24     3802.49    324.96 o 
  -4   4  17     2030.09     2214.83    245.62 o 
  -3   4  17     2213.84     2316.16    244.65 o 
  -2   4  17      896.49      728.70    138.46 o 
  -1   4  17     1047.99     1190.37    173.55 o 
   0   4  17      679.45      729.18    114.94 o 
   1   4  17     2569.84     2591.94    169.70 o 
   2   4  17     3922.53     3720.60    285.65 o 
   3   4  17       79.90      -17.59     29.52 o 
   4   4  17     1756.15     1852.75    213.97 o 
  -5   5  17        0.33       30.56     41.64 o 
  -4   5  17       84.85       52.02     59.70 o 
  -3   5  17      319.53      493.91    117.43 o 
  -2   5  17      104.28       81.62     54.94 o 
  -1   5  17       73.22       83.95     35.78 o 
   0   5  17       14.95      -48.99     32.66 o 
   1   5  17      500.54      430.64     73.03 o 
   2   5  17       37.40       -7.57     25.47 o 
   3   5  17      272.05      351.88     93.45 o 
   4   5  17        0.55      -36.18     37.86 o 
  -3   6  17     4511.62     4776.68    367.71 o 
  -2   6  17      756.79      803.71    150.85 o 
  -1   6  17      472.51      417.27     71.12 o 
   0   6  17      685.08      653.52     86.95 o 
   1   6  17      831.83      605.25    100.54 o 
   2   6  17     2648.02     2483.89    238.11 o 
   0   7  17      341.33      319.90     83.30 o 
  -6   0  18      119.26      156.16     66.54 o 
  -5   0  18     2078.47     1884.19    215.10 o 
  -4   0  18      797.68      639.24    125.15 o 
  -3   0  18     2600.99     2629.09    240.91 o 
  -2   0  18      687.67      602.80    114.71 o 
  -1   0  18      522.79      591.72    112.80 o 
   0   0  18     3757.43     3863.91    277.12 o 
   1   0  18        4.77       42.79     40.42 o 
   2   0  18     5014.90     5095.58    311.64 o 
   3   0  18     4886.45     4138.42    281.93 o 
  -6   1  18      150.89       36.04     46.60 o 
  -5   1  18      489.41      484.49     80.01 o 
  -4   1  18      992.60      769.00     95.00 o 
  -3   1  18     1333.06     1118.96    111.68 o 
  -2   1  18      146.36       82.60     33.02 o 
  -1   1  18     1035.44      884.22     95.87 o 
   0   1  18       27.47        0.79     41.09 o 
   1   1  18       27.97       24.24     35.63 o 
   2   1  18       69.24       43.47     40.70 o 
   3   1  18       31.56      -33.19     24.54 o 
  -6   2  18      748.29      581.49     92.40 o 
  -5   2  18      607.51      645.19     88.86 o 
  -4   2  18       95.06       41.39     26.48 o 
  -3   2  18     1997.18     1706.80    136.56 o 
  -2   2  18       60.24       72.25     35.11 o 
  -1   2  18     2188.48     2214.88    227.41 o 
   0   2  18     1303.25     1257.16    168.17 o 
   1   2  18     1203.79     1256.57    170.80 o 
   2   2  18      561.48      444.09     72.43 o 
   3   2  18     1475.57     1352.71    136.68 o 
  -5   3  18      284.20      367.35    106.75 o 
  -4   3  18      876.91      717.83    141.25 o 
  -3   3  18     1130.68     1153.50    176.53 o 
  -2   3  18     1225.67     1101.26    169.20 o 
  -1   3  18       60.68       89.94     56.75 o 
   0   3  18     4357.17     4268.61    321.15 o 
   1   3  18     1349.15     1232.09    120.45 o 
   2   3  18     1580.42     1497.60    134.46 o 
   3   3  18     2182.35     2364.98    242.63 o 
  -4   4  18      177.92      246.57     85.66 o 
  -3   4  18     1604.47     1547.73    208.48 o 
  -2   4  18     1621.90     1795.89    218.15 o 
  -1   4  18     1649.47     1666.10    210.51 o 
   0   4  18       28.66       45.65     49.94 o 
   1   4  18      108.18      108.37     41.45 o 
   2   4  18     1074.32     1093.57    114.51 o 
  -3   5  18     1062.33      901.08    164.19 o 
  -2   5  18     2906.34     2940.22    286.02 o 
  -1   5  18      304.75      203.96     87.19 o 
   0   5  18     4120.22     3998.63    219.00 o 
   1   5  18     1061.18      914.97    105.24 o 
  -4   1  19     5109.82     4845.60    241.32 o 
  -3   1  19      372.43      371.40     68.79 o 
  -2   1  19     4241.02     3933.67    208.60 o 
  -1   1  19     1050.24      996.35    154.72 o 
   0   1  19      221.84      186.87     77.18 o 
   1   1  19      856.22      896.10    142.84 o 
   2   1  19     2729.18     2583.52    240.32 o 
  -3   2  19       82.63       38.69     45.10 o 
  -2   2  19        9.64      -92.78     61.85 o 
  -1   2  19      565.55      463.03    112.65 o 
   0   2  19      127.12      118.10     58.62 o 
   1   2  19      784.55      713.79    132.62 o 
  -2   3  19     2545.65     2812.19    275.59 o 
  -1   3  19        8.25        0.26     37.15 o 
   0   3  19     4983.84     4248.91    330.04 o 
                                                 
